# Supplementary material for: The key role of DLX6 in nasopharyngeal carcinoma: metastasis, angiogenesis and tumor immune mechanism
Source: Front Immunol. 2025 Mar 3;16:1522580. doi: 10.3389/fimmu.2025.1522580 (PMC11911523; doi:10.3389/fimmu.2025.1522580)
Supplement: Supplementary file 3 [file Table1.csv]

gene_symbol	tpm_T1307A	tpm_T1311A	tpm_T1314A	tpm_T1319A	tpm_T1322A	tpm_T1331A	tpm_T1341A	tpm_T1354A	tpm_N200A	tpm_N201A	tpm_N202A	tpm_N203A	tpm_N204A	tpm_N205A	tpm_N206A	tpm_N207A	tpm_N208A	tpm_N209A	tpm_N210A	tpm_N211A	tpm_N213A	tpm_N214A	tpm_N215A	tpm_N216A	tpm_N217A	tpm_N218A	tpm_N219A	tpm_T631A	tpm_T633A	tpm_T634A	tpm_T635A	tpm_T637A	tpm_T638A	tpm_T640A	tpm_T641A	tpm_T642A	tpm_T649A	tpm_T651A	tpm_T654A	tpm_T1000A	tpm_T1005A	tpm_T1007A	tpm_T1008A	tpm_T1010A	tpm_T1013A	tpm_T1016A	tpm_T1020A	tpm_T1023A	tpm_T1024A
DLX6	1.19	9.32	0.04	4.61	9.1	1.48	1.13	4.55	0.15	0	0.11	0.31	0.09	0.17	0.1	0.1	0.57	0.1	0.21	0.43	0.25	0	0.27	0.25	0.12	0.07	0.16	0.91	0.12	6.58	2.52	3.62	0.86	0.29	2.2	7.58	7.05	3.07	0.09	1.15	0.44	6.96	1.76	1.86	1.57	1.24	0.72	2.7	0.71
[truncated: 164 more columns]
