# Supplementary material for: The key role of DLX6 in nasopharyngeal carcinoma: metastasis, angiogenesis and tumor immune mechanism
Source: Front Immunol. 2025 Mar 3;16:1522580. doi: 10.3389/fimmu.2025.1522580 (PMC11911523; doi:10.3389/fimmu.2025.1522580)
Supplement: Supplementary file 4 [file Table2.xlsx]

## Sheet: Sheet1
ID	Survival status	PFS.time	PFS.time	OS.stat	OS.time	PFS.stat	PFS.time	LFMS.stat	LFMS.time
631	0	2023-12-30	#REF!	0	3279	0	3279
633	0	2023-11-28	#REF!	0	3247	0	3247
634	0	2022-12-02	#REF!	0	3277	1	2884
636	0	2023-11-24	#REF!	0	3237	0	3237
637	0	2023-11-23	#REF!	0	3236	0	3236
638	0	2023-11-23	#REF!	0	3234	0	3234
639	0	2023-11-27	#REF!	0	3239	0	3239
640	0	2023-12-30	#REF!	0	3272	0	3272
641	0	2018-10-23	#REF!	0	3244	1	1382
642	0	2023-12-30	#REF!	0	3272	0	3272
648	0	2023-12-30	#REF!	0	3264	0	3264
649	0	2023-12-30	#REF!	0	3264	0	3264
651	0	2023-11-23	#REF!	0	3227	0	3227
653	0	2023-11-28	#REF!	0	3232	0	3232
654	0	2023-12-30	#REF!	0	3263	0	3263
658	0	2023-12-30	#REF!	0	3258	0	3258
667	0	2023-12-06	#REF!	0	3226	0	3226
670	0	2023-12-30	#REF!	0	3244	0	3244
685	0	2023-11-28	#REF!	0	3195	0	3195
751	0	2023-11-24	#REF!	0	3117	0	3117
754	0	2023-12-30	#REF!	0	3152	0	3152
757	0	2023-12-12	#REF!	0	3134	0	3134
763	1	2023-11-28	#REF!	1	3113	1	3113
764	0	2023-12-30	#REF!	0	3151	0	3151
774	0	2018-07-23	#REF!	0	3101	1	1152
775	0	2023-12-30	#REF!	0	3131	0	3131
785	0	2023-11-28	#REF!	0	3094	0	3094
806	0	2023-12-07	#REF!	0	3086	0	3086
810	0	2023-12-07	#REF!	0	3082	0	3082
820	0	2023-11-24	#REF!	0	3056	0	3056
821	0	2023-12-30	#REF!	0	3095	0	3095
823	1	2016-11-15	#REF!	1	1261	1	488
827	0	2023-05-26	#REF!	0	3051	1	2866
831	1	2016-05-01	#REF!	1	2736	1	300
842	1	2017-12-26	#REF!	1	1379	1	875
848	0	2023-11-30	#REF!	0	3034	0	3034
857	0	2023-12-30	#REF!	0	3047	0	3047
858	1	2018-08-21	#REF!	1	1619	1	1090
861	1	2016-11-07	#REF!	1	1235	1	433
863	0	2023-12-30	#REF!	0	3037	0	3037
865	0	2023-11-27	#REF!	0	3004	0	3004
869	1	2017-04-21	#REF!	1	1138	1	590
879	0	2023-12-30	#REF!	0	3021	0	3021
895	0	2023-12-30	#REF!	0	2998	0	2998
897	0	2023-12-30	#REF!	0	2986	0	2986
899	1	2019-05-15	#REF!	1	1343	1	1304
905	1	2019-06-07	#REF!	1	1324	1	1324
907	1	2022-07-14	#REF!	1	2452	1	2452
915	0	2023-12-30	#REF!	0	2971	0	2971
925	0	2016-07-02	#REF!	0	2959	1	222
933	0	2023-12-07	#REF!	0	2919	0	2919
935	0	2023-06-09	#REF!	0	2920	1	2740
943	0	2023-11-24	#REF!	0	2900	0	2900
944	0	2023-11-28	#REF!	0	2902	0	2902
948	0	2023-11-30	#REF!	0	2899	0	2899
951	0	2023-12-30	#REF!	0	2928	0	2928
953	0	2023-12-07	#REF!	0	2905	0	2905
956	0	2023-12-30	#REF!	0	2921	0	2921
957	0	2023-11-30	#REF!	0	2892	0	2892
959	1	2018-12-19	#REF!	1	1789	1	1084
960	0	2021-06-07	#REF!	0	2881	1	1981
961	0	2023-11-28	#REF!	0	2884	0	2884
967	0	2017-02-13	#REF!	0	2878	1	399
972	1	2018-01-21	#REF!	1	733	1	733
974	1	2022-04-12	#REF!	1	2274	1	2274
977	0	2023-11-24	#REF!	0	2857	0	2857
984	1	2019-03-26	#REF!	1	1924	1	1146
986	0	2023-11-28	#REF!	0	2852	0	2852
997	0	2018-11-27	#REF!	0	2845	1	1009
1000	0	2023-11-27	#REF!	0	2834	0	2834
1005	0	2023-11-30	#REF!	0	2830	0	2830
1007	0	2023-12-12	#REF!	0	2841	0	2841
1008	1	2017-11-12	#REF!	1	950	1	620
1010	1	2016-12-27	#REF!	1	2336	1	298
1013	0	2023-11-30	#REF!	0	2821	0	2821
1016	0	2023-11-27	#REF!	0	2811	0	2811
1020	0	2018-01-31	#REF!	0	2814	1	679
1023	0	2023-11-27	#REF!	0	2797	0	2797
1024	0	2023-12-12	#REF!	0	2813	0	2813
1026	0	2023-11-24	#REF!	0	2789	0	2789
1056	1	2018-06-13	#REF!	1	2241	1	751
1058	0	2023-11-27	#REF!	0	2742	0	2742
1060	0	2023-11-29	#REF!	0	2737	0	2737
1061	0	2023-11-30	#REF!	0	2738	0	2738
1063	0	2023-11-27	#REF!	0	2730	0	2730
1067	0	2023-11-28	#REF!	0	2731	0	2731
1079	0	2023-11-28	#REF!	0	2709	0	2709
1082	0	2023-11-28	#REF!	0	2709	0	2709
1084	1	2022-09-11	#REF!	1	2263	1	2263
1085	1	2017-04-27	#REF!	1	330	1	300
1088	0	2023-11-28	#REF!	0	2702	0	2702
1089	0	2023-11-28	#REF!	0	2702	0	2702
1090	0	2017-11-01	#REF!	0	2711	1	484
1091	0	2023-11-29	#REF!	0	2702	0	2702
1094	0	2023-11-30	#REF!	0	2695	0	2695
1096	0	2023-11-23	#REF!	0	2687	0	2687
1098	0	2023-11-30	#REF!	0	2687	0	2687
1104	0	2023-11-24	#REF!	0	2668	0	2668
1106	0	2023-11-28	#REF!	0	2668	0	2668
1108	0	2023-11-27	#REF!	0	2670	0	2670
1109	0	2023-11-30	#REF!	0	2683	0	2683
1112	0	2023-11-30	#REF!	0	2668	0	2668
1113	0	2023-04-04	#REF!	0	2662	1	2429
1114	0	2023-11-28	#REF!	0	2667	0	2667
1115	0	2023-11-23	#REF!	0	2661	0	2661
1119	0	2023-11-30	#REF!	0	2660	0	2660
1121	0	2023-11-27	#REF!	0	2656	0	2656
1123	0	2023-11-30	#REF!	0	2638	0	2638
1125	0	2023-11-30	#REF!	0	2626	0	2626
1127	0	2023-11-27	#REF!	0	2603	0	2603
1130	0	2023-11-24	#REF!	0	2591	0	2591
1136	0	2023-11-30	#REF!	0	2576	0	2576
1140	0	2023-12-30	#REF!	0	2593	0	2593
1142	0	2023-11-28	#REF!	0	2548	0	2548
1147	1	2019-04-29	#REF!	1	1314	1	868
1148	0	2023-11-28	#REF!	0	2542	0	2542
1150	0	2023-12-30	#REF!	0	2572	0	2572
1152	0	2023-11-24	#REF!	0	2529	0	2529
1155	0	2023-11-28	#REF!	0	2528	0	2528
1156	0	2023-11-24	#REF!	0	2528	0	2528
1159	0	2023-11-27	#REF!	0	2525	0	2525
1161	0	2023-12-12	#REF!	0	2534	0	2534
1163	0	2023-12-30	#REF!	0	2551	0	2551
1164	1	2020-09-15	#REF!	1	1344	1	1344
1167	0	2023-11-27	#REF!	0	2511	0	2511
1168	0	2023-12-07	#REF!	0	2519	0	2519
1169	0	2023-12-06	#REF!	0	2519	0	2519
1172	0	2023-12-30	#REF!	0	2542	0	2542
1174	0	2023-11-27	#REF!	0	2506	0	2506
1179	0	2023-11-29	#REF!	0	2502	0	2502
1180	0	2023-12-07	#REF!	0	2508	0	2508
1181	0	2023-12-30	#REF!	0	2517	0	2517
1189	0	2023-11-28	#REF!	0	2483	0	2483
1190	0	2022-12-12	#REF!	0	2132	0	2132
1191	0	2023-12-30	#REF!	0	2510	0	2510
1193	0	2023-11-24	#REF!	0	2472	0	2472
1195	0	2023-11-28	#REF!	0	2469	0	2469
1199	0	2023-11-27	#REF!	0	2461	0	2461
1283	0	2023-11-24	#REF!	0	2306	0	2306
1285	0	2020-08-20	#REF!	0	2341	1	1114
1286	0	2023-12-30	#REF!	0	2339	0	2339
1289	0	2023-12-30	#REF!	0	2335	0	2335
1291	0	2019-09-06	#REF!	0	2282	1	739
1292	0	2023-11-27	#REF!	0	2280	0	2280
1295	0	2023-11-27	#REF!	0	2280	0	2280
1296	1	2019-03-06	#REF!	1	1156	1	551
1297	1	2022-05-16	#REF!	1	1719	1	1719
1298	0	2023-12-30	#REF!	0	2312	0	2312
1299	0	2023-12-30	#REF!	0	2306	0	2306
1300	0	2023-11-28	#REF!	0	2276	0	2276
1301	0	2023-11-28	#REF!	0	2276	0	2276
1302	0	2023-12-30	#REF!	0	2305	0	2305
1303	0	2023-11-27	#REF!	0	2271	0	2271
1305	0	2023-12-30	#REF!	0	2301	0	2301
1306	0	2023-08-17	#REF!	0	2268	1	2166
1307	0	2023-12-30	#REF!	0	2300	0	2300
1308	0	2023-12-05	#REF!	0	2275	0	2275
1309	0	2023-11-24	#REF!	0	2258	0	2258
1310	0	2023-12-07	#REF!	0	2271	0	2271
1311	0	2023-12-30	#REF!	0	2292	0	2292
1313	0	2023-11-28	#REF!	0	2254	0	2254
1314	0	2023-11-28	#REF!	0	2252	0	2252
1316	0	2019-11-21	#REF!	0	2238	1	770
1317	0	2023-03-29	#REF!	0	1994	0	1994
1318	0	2023-12-07	#REF!	0	2242	0	2242
1319	1	2018-11-24	#REF!	1	2005	1	404
1321	0	2023-12-30	#REF!	0	2262	0	2262
1322	0	2023-11-27	#REF!	0	2229	0	2229
1323	0	2023-11-27	#REF!	0	2229	0	2229
1324	0	2023-11-27	#REF!	0	2226	0	2226
1325	0	2023-11-29	#REF!	0	2225	0	2225
1326	0	2023-12-30	#REF!	0	2258	0	2258
1327	0	2023-11-23	#REF!	0	2221	0	2221
1328	0	2023-11-27	#REF!	0	2224	0	2224
1329	0	2023-12-30	#REF!	0	2256	0	2256
1330	0	2023-11-28	#REF!	0	2224	0	2224
1331	0	2023-12-30	#REF!	0	2249	0	2249
1333	0	2023-12-12	#REF!	0	2220	0	2220
1335	0	2023-12-30	#REF!	0	2238	0	2238
1337	0	2023-12-30	#REF!	0	2231	0	2231
1338	0	2023-11-24	#REF!	0	2195	0	2195
1339	0	2023-11-23	#REF!	0	2193	0	2193
1340	0	2023-12-30	#REF!	0	2217	0	2217
1341	0	2023-12-30	#REF!	0	2220	0	2220
1342	0	2019-05-09	#REF!	0	2189	1	526
1343	0	2023-02-28	#REF!	0	1912	0	1912
1346	0	2023-11-24	#REF!	0	2172	0	2172
1347	1	2019-01-09	#REF!	1	895	1	371
1349	0	2023-11-28	#REF!	0	2175	0	2175
1352	0	2018-10-18	#REF!	0	1966	1	303
1354	1	2018-12-05	#REF!	1	1316	1	342
1355	0	2021-02-24	#REF!	0	2148	1	1146

## Sheet: Sheet2
ID	PFS.stat	PFS.time
631	0	3279
633	0	3247
634	1	2884
636	0	3237
637	0	3236
638	0	3234
639	0	3239
640	0	3272
641	1	1382
642	0	3272
648	0	3264
649	0	3264
651	0	3227
653	0	3232
654	0	3263
658	0	3258
667	0	3226
670	0	3244
685	0	3195
751	0	3117
754	0	3152
757	0	3134
763	1	3113
764	0	3151
774	1	1152
775	0	3131
785	0	3094
806	0	3086
810	0	3082
820	0	3056
821	0	3095
823	1	488
827	1	2866
831	1	300
842	1	875
848	0	3034
857	0	3047
858	1	1090
861	1	433
863	0	3037
865	0	3004
869	1	590
879	0	3021
895	0	2998
897	0	2986
899	1	1304
905	1	1324
907	1	2452
915	0	2971
925	1	222
933	0	2919
935	1	2740
943	0	2900
944	0	2902
948	0	2899
951	0	2928
953	0	2905
956	0	2921
957	0	2892
959	1	1084
960	1	1981
961	0	2884
967	1	399
972	1	733
974	1	2274
977	0	2857
984	1	1146
986	0	2852
997	1	1009
1000	0	2834
1005	0	2830
1007	0	2841
1008	1	620
1010	1	298
1013	0	2821
1016	0	2811
1020	1	679
1023	0	2797
1024	0	2813
1026	0	2789
1056	1	751
1058	0	2742
1060	0	2737
1061	0	2738
1063	0	2730
1067	0	2731
1079	0	2709
1082	0	2709
1084	1	2263
1085	1	300
1088	0	2702
1089	0	2702
1090	1	484
1091	0	2702
1094	0	2695
1096	0	2687
1098	0	2687
1104	0	2668
1106	0	2668
1108	0	2670
1109	0	2683
1112	0	2668
1113	1	2429
1114	0	2667
1115	0	2661
1119	0	2660
1121	0	2656
1123	0	2638
1125	0	2626
1127	0	2603
1130	0	2591
1136	0	2576
1140	0	2593
1142	0	2548
1147	1	868
1148	0	2542
1150	0	2572
1152	0	2529
1155	0	2528
1156	0	2528
1159	0	2525
1161	0	2534
1163	0	2551
1164	1	1344
1167	0	2511
1168	0	2519
1169	0	2519
1172	0	2542
1174	0	2506
1179	0	2502
1180	0	2508
1181	0	2517
1189	0	2483
1190	0	2132
1191	0	2510
1193	0	2472
1195	0	2469
1199	0	2461
1283	0	2306
1285	1	1114
1286	0	2339
1289	0	2335
1291	1	739
1292	0	2280
1295	0	2280
1296	1	551
1297	1	1719
1298	0	2312
1299	0	2306
1300	0	2276
1301	0	2276
1302	0	2305
1303	0	2271
1305	0	2301
1306	1	2166
1307	0	2300
1308	0	2275
1309	0	2258
1310	0	2271
1311	0	2292
1313	0	2254
1314	0	2252
1316	1	770
1317	0	1994
1318	0	2242
1319	1	404
1321	0	2262
1322	0	2229
1323	0	2229
1324	0	2226
1325	0	2225
1326	0	2258
1327	0	2221
1328	0	2224
1329	0	2256
1330	0	2224
1331	0	2249
1333	0	2220
1335	0	2238
1337	0	2231
1338	0	2195
1339	0	2193
1340	0	2217
1341	0	2220
1342	1	526
1343	0	1912
1346	0	2172
1347	1	371
1349	0	2175
1352	1	303
1354	1	342
1355	1	1146
