# Supplementary material for: The key role of DLX6 in nasopharyngeal carcinoma: metastasis, angiogenesis and tumor immune mechanism
Source: Front Immunol. 2025 Mar 3;16:1522580. doi: 10.3389/fimmu.2025.1522580 (PMC11911523; doi:10.3389/fimmu.2025.1522580)
Supplement: Supplementary file 5 [file Table3.xls]

## Sheet: Sheet1
Tissue microarray chips
#id	154126	190628	192638	194791	194839	196448	198366	202779	208071	211896	Entrez	Uniprot	Position_gene	Symbol	Description
ENSG00000282222	0	0	0.02318	0	0	0	0	0	0	0.03291	-	-	X:+:9410789-9411545	AC073488.4	-
ENSG00000282221	1.41015	0.56359	0.36291	2.2321	0.62709	3.44171	1.45961	2.91871	2.14903	1.31437	-	-	1:+:201399633-201401190	AC119427.1	-
ENSG00000110514	13.2465	8.50347	8.78345	13.8915	5.9383	10.9916	12.1056	8.03535	10.4088	9.94527	8567	Q8WXG6	11:+:47269161-47330031	MADD	MAP kinase activating death domain [Source:HGNC Symbol;Acc:HGNC:6766]
ENSG00000086015	5.35392	14.8738	8.76182	4.21216	6.07159	14.4834	6.83451	13.5637	18.5257	7.17848	23139	Q6P0Q8	1:+:45786987-46036124	MAST2	microtubule associated serine/threonine kinase 2 [Source:HGNC Symbol;Acc:HGNC:19035]
ENSG00000250337	0.11888	0.59393	0	0	0	0.2277	0.10032	0.10014	0	0.1574	643401	-	5:+:27472292-27496401	PURPL	p53 upregulated regulator of p53 levels
ENSG00000255071	1.28974	0	17.109	4.32764	9.6141	0.01155	1.93519	0.93968	0	1.40829	100528017	A0A096LPE2	11:-:18231423-18248635	SAA2-SAA4	SAA2-SAA4 readthrough [Source:HGNC Symbol;Acc:HGNC:39550]
ENSG00000201510	0.05124	0	0	0	0	0	0	0	0	0.07327	106479191	-	15:+:76736641-76736980	RN7SKP217	RNA, 7SK small nuclear pseudogene 217 [Source:HGNC Symbol;Acc:HGNC:45941]
ENSG00000169740	19.0187	27.1352	23.1909	15.1111	28.6681	24.3869	14.1347	22.1221	16.4587	11.8899	7580	A0A024R7T7	10:-:43643859-43648856	ZNF32	zinc finger protein 32 [Source:HGNC Symbol;Acc:HGNC:13095]
ENSG00000215869	0.00277	0	0.01115	0.01494	0.02162	0	0	0	0	0	100129138	-	1:+:104072983-104226678	AC092506.1	THAP domain containing 3 pseudogene
ENSG00000261609	1.02802	0.77291	0.74313	1.14548	0.41785	2.69476	1.21387	1.08582	1.16043	1.26189	8139	Q9H2C0	16:+:81314952-81390884	GAN	gigaxonin [Source:HGNC Symbol;Acc:HGNC:4137]
ENSG00000169744	1.26947	0.59887	0.78055	2.11399	0.49477	0.98008	0.88906	0.68575	1.6383	1.03322	9079	O43679	4:-:16501541-16898809	LDB2	LIM domain binding 2 [Source:HGNC Symbol;Acc:HGNC:6533]
ENSG00000261606	0.04873	0.02992	0.05941	0.07751	0.0651	0.02526	0.16102	0.01806	0.03731	0.14792	-	-	15:+:74816223-74831795	AC091230.1	-
ENSG00000215866	0.0669	0.09291	0.53417	0.18566	0.06064	0	0.11129	0.07246	0.03476	0.08655	100996702	Q8N9X3	1:-:112820170-112850643	LINC01356	long intergenic non-protein coding RNA 1356
ENSG00000261604	0.08373	0.02713	0.25999	0.47819	0.20434	0.14777	0.12718	0.41186	0.27914	0.02661	-	-	5:+:43287601-43290839	AC114947.2	-
ENSG00000261603	0	0.04312	0	0.12446	0	0	0	0.10569	0.02765	0	100287362	E5RG02	3:-:46719583-46736429	PRSS46P	serine protease 46, pseudogene [Source:HGNC Symbol;Acc:HGNC:37325]
ENSG00000261600	0.39598	0	0	0	0.12885	0	0	0.07148	0	0.45611	-	-	2:+:91580336-91580863	AC233266.2	-
ENSG00000266469	16.5216	12.6347	6.45731	12.4739	7.81172	14.5081	12.8009	14.3608	15.2305	10.3612	-	-	17:+:39401793-39406233	AC005288.1	-
ENSG00000168298	0.09243	0.08986	0.74465	0.19951	0.8346	0.8308	0.0468	0.42545	0.14406	0.04406	3008	P10412	6:+:26156354-26157107	HIST1H1E	histone cluster 1 H1 family member e [Source:HGNC Symbol;Acc:HGNC:4718]
ENSG00000168297	7.88664	1.06773	1.3846	7.16993	1.25001	1.70853	1.71678	1.53665	1.7448	1.60536	54899	Q7Z7A4	3:+:58332880-58426126	PXK	PX domain containing serine/threonine kinase like [Source:HGNC Symbol;Acc:HGNC:23326]
ENSG00000233578	0.67847	0.18468	0.3143	1.3766	0.15895	0.48118	0.72823	0.3674	0.49349	0.25871	1980	-	20:+:5548840-5549481	EIF4EP1	eukaryotic translation initiation factor 4E pseudogene 1 [Source:HGNC Symbol;Acc:HGNC:3292]
ENSG00000168291	11.5114	9.18364	7.2051	8.77002	6.36215	9.14871	7.39241	6.35661	7.83916	8.7076	5162	P11177	3:-:58427630-58433857	PDHB	pyruvate dehydrogenase E1 beta subunit [Source:HGNC Symbol;Acc:HGNC:8808]
ENSG00000262558	0.03817	0	0.03844	0	0.00931	0.0376	0.11594	0	0.09915	0	-	-	17:+:354737-356882	AC129507.3	-
ENSG00000270591	0.01834	0	0.07388	0	0	0.30711	0.03714	0.07945	0.07623	0	-	-	14:+:103762803-103763277	AL049840.6	-
ENSG00000262554	0.04188	0.08143	0.08436	0.0452	0.08177	0.04126	0.04241	0.04536	0.04352	0.03993	-	-	16:+:3308609-3308816	AC004232.1	-
ENSG00000254141	0	0	0	0	0	0	0.01232	0	0	0	-	-	8:+:105669991-105679031	AC103853.2	-
ENSG00000225108	0.16155	0.08143	0.08436	0.23892	0.19274	0.08251	0.12723	0.10368	0.13677	0.17111	645129	-	2:-:109986939-109988394	ZBTB45P1	zinc finger and BTB domain containing 45 pseudogene 1 [Source:HGNC Symbol;Acc:HGNC:49227]
ENSG00000225101	0.34262	0.17634	0.0203	0.06525	0.23116	0.134	0.2653	0.10914	0.15183	0.72526	390035	-	11:+:4469461-4476407	OR52K3P	olfactory receptor family 52 subfamily K member 3 pseudogene [Source:HGNC Symbol;Acc:HGNC:15224]
ENSG00000225102	0	0	0	0.13626	0	0	0	0	0	0	-	-	6:-:11990343-11992012	AL157373.1	-
ENSG00000233579	0.01801	0.13424	0.02418	0.07775	0.04103	0.17742	0.09727	0	0	0.02289	645834	-	2:-:202840331-202841781	KRT8P15	keratin 8 pseudogene 15 [Source:HGNC Symbol;Acc:HGNC:33367]
ENSG00000225106	0	0	0	0	0	0	0	0	0.05348	0	-	-	20:-:61738219-61755056	AL162457.2	-
ENSG00000225107	0.08366	0	0.08425	0	0	0	0.72009	0	0.56507	0	-	-	2:-:145569294-145588024	AC092484.1	-
ENSG00000226457	0.04573	0	0	0	0.04464	0.11261	0.06946	0	0.23758	0	729662	-	1:-:16369150-16369530	RPL22P3	ribosomal protein L22 pseudogene 3 [Source:HGNC Symbol;Acc:HGNC:36804]
ENSG00000226455	0	0	0	0	0	0	0	0	0.00968	0	-	-	6:+:89950116-89953186	AL121787.1	-
ENSG00000226454	0	0	0	0	0	0	0.04191	0	0	0	-	-	6:-:40516336-40523933	AL033380.1	-
ENSG00000149792	6.21125	3.23639	3.70002	7.80538	24.0152	11.3951	4.51654	19.7643	11.3649	5.56505	740	A0A024R578	11:+:65122183-65127371	MRPL49	mitochondrial ribosomal protein L49 [Source:HGNC Symbol;Acc:HGNC:1176]
ENSG00000226450	1.33305	1.46077	1.03627	1.21152	0.63351	3.01203	2.32665	1.20311	2.1506	1.04781	1568	-	22:-:42149886-42155001	CYP2D8P	ccytochrome P450 family 2 subfamily D member 8, pseudogene [Source:HGNC Symbol;Acc:HGNC:2628]
ENSG00000141854	0.90669	0.9498	2.04976	1.36595	1.25716	0.79833	0.98554	1.996	0.85367	2.13432	113230	Q96FF7	19:+:14072536-14075062	MISP3	MISP family member 3 [Source:HGNC Symbol;Acc:HGNC:26963]
ENSG00000149798	2.85947	6.60312	4.85984	5.22936	7.07002	9.40296	5.07295	14.2118	20.0983	5.29109	10435	O14613	11:+:65314818-65322429	CDC42EP2	CDC42 effector protein 2 [Source:HGNC Symbol;Acc:HGNC:16263]
ENSG00000183055	0.0495	0.22857	0.22431	0.13355	0.08456	0.25597	0.20048	0.24123	0.10286	0.75495	728640	-	10:+:58715554-58716257	FAM133CP	family with sequence similarity 133 member C, pseudogene [Source:HGNC Symbol;Acc:HGNC:44190]
ENSG00000183054	1.98005	1.90775	1.35263	2.42941	1.3399	4.5778	2.51663	2.16218	2.55188	1.47132	729540	V9HWE4	2:-:110513812-110577185	RGPD6	RANBP2-like and GRIP domain containing 6 [Source:HGNC Symbol;Acc:HGNC:32419]
ENSG00000259244	1.23945	0.68854	0.67759	3.03841	0.27655	1.93598	1.30883	1.3999	1.0671	1.35031	-	-	15:-:84513241-84526949	AC048382.2	-
ENSG00000250564	0.10417	0	0	0	0	0	0	0	0	0	-	-	5:-:134429051-134460615	AC109454.3	-
ENSG00000250565	1.09822	3.31677	0.81702	0.98592	0.99639	0.86087	1.39088	1.92699	1.37416	0.49358	90423	A0A140VKA8	2:-:46490750-46542557	ATP6V1E2	ATPase H+ transporting V1 subunit E2 [Source:HGNC Symbol;Acc:HGNC:18125]
ENSG00000250562	0.16283	0	0	0.08787	0	0.20049	0.16488	0	0	0.42686	100130963	-	3:-:98525061-98525274	RPL38P4	ribosomal protein L38 pseudogene 4 [Source:HGNC Symbol;Acc:HGNC:48867]
ENSG00000250563	0	0	0.0764	0	0	0	0	0	0.07226	0	100130158	-	8:+:126072587-126074231	KNOP1P5	lysine rich nucleolar protein 1 pseudogene 5 [Source:HGNC Symbol;Acc:HGNC:48923]
ENSG00000187961	7.81605	11.016	13.1995	9.57356	12.7771	9.35203	10.2086	9.09587	11.1663	9.58129	339451	Q6TDP4	1:+:960587-965715	KLHL17	kelch like family member 17 [Source:HGNC Symbol;Acc:HGNC:24023]
ENSG00000250561	0	0	0	0	0	0	0.01764	0	0	0	402249	-	7:-:6879627-6880626	OR7E59P	olfactory receptor family 7 subfamily E member 59 pseudogene [Source:HGNC Symbol;Acc:HGNC:8434]
ENSG00000250568	0.05531	0.10754	0.08355	0.11939	0	0.05448	0.05601	0.0599	0	0.05273	-	-	4:-:39973128-39973442	AC098591.2	-
ENSG00000250569	0.56533	0.12613	0.22399	0.55011	0.15379	0.43818	0.46921	0.47175	0.59705	0.12368	100420307	-	8:-:86481754-86483002	NTAN1P2	N-terminal asparagine amidase pseudogene 2 [Source:HGNC Symbol;Acc:HGNC:45262]
ENSG00000281591	0.04663	0.06548	0	0	0.00506	0	0.01574	0	0	0	100419743	-	4:+:190064502-190067864	DBET	D4Z4 binding element transcript (non-protein coding)
ENSG00000220685	0.15399	0.15683	0.11815	0.3403	0.20043	0.4984	0.1782	0.22237	0.09143	0.02796	-	-	6:-:5065795-5066982	AL139094.1	-
ENSG00000162843	0.09877	0.04287	0.03553	0.0552	0.02755	0.00521	0.03036	0.00764	0	0.04372	128025	B1ANS9	1:+:241652278-241802133	WDR64	WD repeat domain 64
ENSG00000162849	0.08589	0.05998	0.0804	0.20889	0.19071	0.62975	0.17577	0.05699	2.86586	0.36324	55083	Q2KJY2	1:+:245154985-245709431	KIF26B	kinesin family member 26B [Source:HGNC Symbol;Acc:HGNC:25484]
ENSG00000283689	0.81057	0.76413	0.76681	1.11338	0.38363	1.67751	0.77102	0.8158	0.37433	0.54634	-	-	16:+:54285604-54289568	AC018553.2	-
ENSG00000149243	0.22984	0.16296	0.33588	0.28722	0.06242	0.40514	0.12249	0.10107	0.36991	0.16474	283212	Q6PF15	11:-:75422394-75430629	KLHL35	kelch like family member 35
ENSG00000184702	1.45919	0.98435	1.70008	1.48289	1.42625	4.3903	0.54617	0.40175	2.18089	2.41935	5413	Q99719	22:+:19714464-19724224	SEPT5	septin 5 [Source:HGNC Symbol;Acc:HGNC:9164]
ENSG00000259242	0.15805	0	0	0.15051	0	0.06411	0.04707	0	0.08695	0.22157	-	-	19:+:19606350-19608660	AC002306.1	-
ENSG00000283683	0.01976	0	0.04312	0.02844	0.02251	0.01298	0.03335	0	0	0.01884	110806290	A0A1B0GTE5,A0A1B0GUC4	1:+:171600621-171638799	MYOCOS	myocilin opposite strand [Source:HGNC Symbol;Acc:HGNC:53429]
ENSG00000283686	0.32173	0	0	0	0	0	0	0.77731	0.4886	0.07078	-	-	8:-:142797624-142806142	AC083841.4	-
ENSG00000184708	5.04167	5.18389	5.21273	4.62521	5.17167	6.14952	6.11565	5.61225	6.34709	3.80006	56478	A0A024R1K0	22:-:31436977-31496108	EIF4ENIF1	eukaryotic translation initiation factor 4E nuclear import factor 1 [Source:HGNC Symbol;Acc:HGNC:16687]
ENSG00000184709	2.04639	6.65476	2.6123	6.40011	3.57319	1.11434	0.61288	1.59199	2.22369	0.92729	389816	Q2I0M4	9:-:137168758-137170051	LRRC26	leucine rich repeat containing 26 [Source:HGNC Symbol;Acc:HGNC:31409]
ENSG00000206811	0.0655	0.06368	0.06596	0.07069	0.06394	0.06452	0.06632	0.07094	0.06806	0.06244	574042	-	16:-:1962334-1962466	SNORA10	small nucleolar RNA, H/ACA box 10
ENSG00000163462	1.524	1.20132	0.87091	1.3772	0.62096	1.0052	1.85258	0.75138	2.36434	1.97856	80128	Q7Z4K8	1:+:155173787-155184971	TRIM46	tripartite motif containing 46 [Source:HGNC Symbol;Acc:HGNC:19019]
ENSG00000163463	15.2123	26.8305	15.0557	17.6684	20.2018	12.3581	14.4537	10.2438	12.1868	15.7906	200185	Q8N6L1	1:-:155169408-155173475	KRTCAP2	keratinocyte associated protein 2 [Source:HGNC Symbol;Acc:HGNC:28942]
ENSG00000163464	0.28012	0.20424	3.12766	0.31743	0.13672	1.48997	0.36873	0.30337	2.23753	0.82777	3577	P25024	2:-:218162845-218166995	CXCR1	C-X-C motif chemokine receptor 1 [Source:HGNC Symbol;Acc:HGNC:6026]
ENSG00000163466	63.9084	40.088	55.1432	42.8371	57.2465	55.5406	50.4722	54.7648	36.6576	54.0927	10109	Q53R19	2:+:218217094-218254356	ARPC2	actin related protein 2/3 complex subunit 2 [Source:HGNC Symbol;Acc:HGNC:705]
ENSG00000163467	0.93757	2.63566	0.33046	0.76733	0.60252	0.29245	1.69303	0.6431	0.38968	0.52135	128229	Q96A04	1:+:156337314-156346995	TSACC	TSSK6 activating cochaperone [Source:HGNC Symbol;Acc:HGNC:30636]
ENSG00000163468	53.2495	128.958	61.1334	47.468	98.7854	65.0503	88.4639	62.3648	44.0523	47.795	7203	P49368	1:-:156308968-156367873	CCT3	chaperonin containing TCP1 subunit 3 [Source:HGNC Symbol;Acc:HGNC:1616]
ENSG00000206813	0	0	0	0	0	0	0	0.0925	0	0	-	-	22:+:41747312-41747413	RF00019	-
ENSG00000162599	1.38222	2.04014	2.7008	3.90707	2.11972	0.61801	2.76594	2.79698	1.79174	1.53837	4774	Q12857	1:+:60865259-61462793	NFIA	nuclear factor I A [Source:HGNC Symbol;Acc:HGNC:7784]
ENSG00000162598	0.30536	0.0383	0.6666	0.28491	0.21923	0	0.08378	0.05974	0	0	127795	Q8N0U7	1:-:59987269-60073770	C1orf87	chromosome 1 open reading frame 87 [Source:HGNC Symbol;Acc:HGNC:28547]
ENSG00000267731	1.25048	0.09284	0.31858	0.86965	0.19228	0.09701	0.40797	0.16808	0.49617	0.43528	-	-	17:+:68189884-68192802	AC005332.3	-
ENSG00000272386	1.89952	2.1438	1.31924	1.97934	1.59848	0.73122	1.87919	0.44928	1.90568	0.99903	-	-	17:+:76551352-76551750	AC015802.5	-
ENSG00000162591	25.7424	5.52011	6.51834	9.99491	4.59445	10.9583	5.36612	15.0524	38.9817	13.6736	1953	O75095	1:-:3489920-3611495	MEGF6	multiple EGF like domains 6 [Source:HGNC Symbol;Acc:HGNC:3232]
ENSG00000267732	0.13432	0	0	0	0.11239	0	0	0	0	0	-	-	18:+:56138612-56143221	AC006305.3	-
ENSG00000267735	0.11463	0	0.23087	0.14433	0	0.01882	0.11607	0.18622	0.21836	0.21854	-	-	19:+:12880969-12884088	AC020934.2	-
ENSG00000029363	15.5663	13.1571	9.25702	13.8064	9.75009	13.1836	13.9271	11.1016	11.8911	10.1965	9774	Q9NYF8	6:-:136256627-136289851	BCLAF1	BCL2 associated transcription factor 1 [Source:HGNC Symbol;Acc:HGNC:16863]
ENSG00000267737	0.19782	0.08876	0.39076	0.41877	0.13369	0.29978	0.16179	0.54385	0.33994	0.26835	-	-	17:+:78315729-78347798	AC087645.2	-
ENSG00000162594	0.12533	0	0.02417	0.16404	0.05466	0.02627	0.0432	0.07797	0.14131	0.11693	149233	Q5VWK5	1:+:67138907-67259979	IL23R	interleukin 23 receptor [Source:HGNC Symbol;Acc:HGNC:19100]
ENSG00000206817	0	0	0	0.18804	0	0	0	0	0	0	-	-	1:+:91261625-91261724	RF00019	-
ENSG00000118640	119.428	112.228	110.708	74.7686	147.375	72.3241	67.5397	76.9851	45.7445	129.751	8673	Q9BV40	2:+:85561562-85582031	VAMP8	vesicle associated membrane protein 8 [Source:HGNC Symbol;Acc:HGNC:12647]
ENSG00000182601	4.57365	0.52634	0.50109	0.42571	5.02835	10.727	6.68569	1.18949	17.6485	2.57317	9951	Q9Y661	16:+:25692026-26137688	HS3ST4	heparan sulfate-glucosamine 3-sulfotransferase 4 [Source:HGNC Symbol;Acc:HGNC:5200]
ENSG00000263603	0.2631	0.75786	0.25514	0.19982	0.77049	0.45113	0.65123	0.32716	0.26326	0.39943	-	-	17:+:30729469-30731202	AC127024.2	-
ENSG00000168488	29.8266	33.1136	17.9652	27.2897	21.5276	32.5985	37.029	39.733	36.2288	19.6726	11273	Q8WWM7	16:+:28823035-28837237	ATXN2L	ataxin 2 like [Source:HGNC Symbol;Acc:HGNC:31326]
ENSG00000159961	0	0.01777	0	0.0296	0	0.009	0.00926	0	0.02375	0	8392	P47888	17:+:3411370-3424070	OR3A3	olfactory receptor family 3 subfamily A member 3 [Source:HGNC Symbol;Acc:HGNC:8284]
ENSG00000259169	0	0.09395	0	0.0596	0.02695	0	0	4.97912	0	0	404718	-	14:-:60398934-60400013	GNRHR2P1	GNRHR2 pseudogene 1 [Source:HGNC Symbol;Acc:HGNC:39424]
ENSG00000253147	0	0	0	0.03582	0	0	0	0	0	0	102467222	-	8:+:20953127-20968904	AC015468.1	uncharacterized LOC102467222
ENSG00000201466	0	0	0	0	0	0	0	0	0.08874	0	-	-	18:+:12760717-12760818	RF00019	-
ENSG00000253141	0	0.07969	0	0	0	0.04404	0	0.07264	0	0	-	-	5:+:173463500-173484584	AC008632.1	-
ENSG00000115073	32.9094	35.8207	30.1381	33.768	25.3588	34.1346	22.4219	34.3304	35.2626	24.7295	10120	P42025	2:-:97655963-97664107	ACTR1B	ARP1 actin related protein 1 homolog B [Source:HGNC Symbol;Acc:HGNC:168]
ENSG00000259161	0.0956	0	0	0	0.05833	0.01177	0	0	0	0	-	-	14:-:101843394-101844122	AL137779.3	-
ENSG00000259160	0	0	0	0	0	0	0.09911	0	0	0	-	-	14:-:64535702-64535879	AL049869.4	-
ENSG00000259163	0	0	0	0	0	0	0.01923	0.02057	0	0.02414	101928909	-	14:+:90642638-90648894	AL096869.2	uncharacterized LOC101928909
ENSG00000259162	1.7388	0.25612	0.23878	3.16555	0.20574	0.02595	0.32012	0.1712	0.06387	0.03349	-	-	14:+:20437982-20441268	AL355075.5	-
ENSG00000259165	0.01749	0.05102	0	0.03776	0.01708	0.01723	0.07528	0	0.03635	0.03335	319099	-	14:+:69083398-69085389	DDX18P1	DEAD-box helicase 18 pseudogene 1 [Source:HGNC Symbol;Acc:HGNC:20007]
ENSG00000213853	6.97487	5.88793	8.14704	4.16602	18.0369	52.9543	20.8923	46.1042	17.1425	25.8011	2013	P54851	16:-:10528422-10580698	EMP2	epithelial membrane protein 2 [Source:HGNC Symbol;Acc:HGNC:3334]
ENSG00000258590	0.07557	0.06658	0	0	0	0.27914	0.055	0.0665	0.09815	0	606	P0C6P0	15:-:20657638-20688408	NBEAP1	neurobeachin pseudogene 1 [Source:HGNC Symbol;Acc:HGNC:1007]
ENSG00000213857	0.18902	0.19175	0	0.22174	0	0.03238	0.09154	0.12461	0.03416	0.03134	-	-	22:-:41074180-41075239	AL080243.1	-
ENSG00000213856	0.19473	0.07971	0.06193	0.06637	0.35016	0.18172	0.06227	0.111	0.07455	0.16609	10064	-	X:-:49632500-49633349	VDAC1P2	voltage dependent anion channel 1 pseudogene 2 [Source:HGNC Symbol;Acc:HGNC:12670]
ENSG00000213859	14.0052	4.32875	7.45816	7.9036	4.35491	9.34769	6.83812	7.0731	10.3938	16.6877	147040	A0A158RFT7	17:+:7351889-7354944	KCTD11	potassium channel tetramerization domain containing 11 [Source:HGNC Symbol;Acc:HGNC:21302]
ENSG00000225815	0.02838	0	0.02858	0	0	0	0.02873	0	0	0	-	-	2:+:66327349-66328984	AC092669.1	-
ENSG00000229307	0	0	0.18666	0	0	0	0	0	0	0	100874180	-	13:+:62323657-62328833	LINC00459	long intergenic non-protein coding RNA 459 [Source:HGNC Symbol;Acc:HGNC:42808]
ENSG00000269911	1.56692	0.7787	0.55935	1.33772	0.61639	1.12879	0.49138	0.10765	0.21871	0.69668	653687	-	X:+:72777608-72779097	FAM226B	family with sequence similarity 226 member B (non-protein coding) [Source:HGNC Symbol;Acc:HGNC:31964]
ENSG00000238482	0	0	0	0	0	0	0.16488	0	0.33839	0	106480094	-	1:-:24777873-24777979	RNU6-1208P	RNA, U6 small nuclear 1208, pseudogene [Source:HGNC Symbol;Acc:HGNC:48171]
ENSG00000229308	0	0	0	0	0	0	0.12624	0	0	0	-	-	Y:+:4036497-4100320	AC010737.1	-
ENSG00000278071	0.13454	0.0436	0	0.1936	0	0	0	0.03643	0.24465	0.27788	-	-	14:+:103208100-103208876	AL161669.3	-
ENSG00000278077	0	0	0	0	0	0	0	0.08943	0	0	-	-	9:+:41644771-41644981	AL591926.8	-
ENSG00000278075	0.09985	0.5824	0.07541	0.18858	0	0.07376	0.35386	0.37848	0.18156	0.11897	-	-	18:-:79900555-79900903	AC114341.1	-
ENSG00000055070	16.4946	21.6588	14.6943	16.0269	20.0604	12.5201	22.8584	17.4865	39.9969	14.5148	26099	Q7Z422	1:+:16352575-16398145	SZRD1	SUZ RNA binding domain containing 1 [Source:HGNC Symbol;Acc:HGNC:30232]
ENSG00000278078	0.16753	0.08143	0.08436	0.36161	0.08177	0.08251	0.08482	0.27216	0.52223	0.1597	-	-	16:+:29380242-29380345	AC025279.3	-
ENSG00000155719	0.57207	0.091	0.16294	0.0898	0.10943	0	0.09011	0.09763	0.06004	0.13991	146183	Q7RTW8	16:+:21663971-21761935	OTOA	otoancorin [Source:HGNC Symbol;Acc:HGNC:16378]
ENSG00000227413	0.22086	0.14314	0.12356	0.1589	0.09582	0.16921	0.7206	0.10631	0.38248	0.21054	-	-	22:+:40433136-40433641	AL022238.1	-
ENSG00000227416	0	0.19741	0	0.04383	0	0.08001	0	0.08797	0	0	-	-	1:-:37782457-37782885	AL929472.1	-
ENSG00000227417	0.01355	0.25025	0	0.07311	0.31741	0.32029	0.28809	0.16141	0	0.01292	-	-	1:-:203805621-203806263	AC114402.2	-
ENSG00000162337	6.11959	19.7767	11.8244	7.8415	9.90558	18.6462	9.54241	13.6855	21.3729	5.85918	4041	O75197	11:+:68312609-68449275	LRP5	LDL receptor related protein 5 [Source:HGNC Symbol;Acc:HGNC:6697]
ENSG00000155714	0.05236	0.1209	0.09887	0.06357	0.1789	0.01289	0.20545	0.14177	0.12922	0	255762	Q8IXQ8	16:-:21983865-22001110	PDZD9	PDZ domain containing 9 [Source:HGNC Symbol;Acc:HGNC:28740]
ENSG00000182010	1.12864	0.87813	1.27993	2.00188	0.21999	1.81724	1.23799	0.93381	1.26185	1.763	219790	Q8IZC4	10:-:62183035-62268707	RTKN2	rhotekin 2 [Source:HGNC Symbol;Acc:HGNC:19364]
ENSG00000182013	0.19328	0.10999	2.65373	0.47569	0.34973	14.9705	0.08592	0.07148	0.76168	0.29209	55228	Q86V59	19:-:46466491-46471563	PNMA8A	PNMA family member 8A [Source:HGNC Symbol;Acc:HGNC:25578]
ENSG00000244748	0.05967	0	0.21031	0	0	0	0.03021	0.09693	0.124	0.02844	106480490	-	5:-:72314397-72314688	RN7SL153P	RNA, 7SL, cytoplasmic 153, pseudogene [Source:HGNC Symbol;Acc:HGNC:46169]
ENSG00000186704	6.89245	3.74962	2.11668	3.35658	7.91545	9.72667	7.74619	6.29764	10.0664	4.07848	107161144	-	7:+:76978617-77004308	DTX2P1	DTX2 pseudogene 1 [Source:HGNC Symbol;Acc:HGNC:42352]
ENSG00000251774	0.25622	0.33212	0	0.18435	0	0.33651	0.25945	0.2775	0	0.08142	106479733	-	3:+:12514706-12514807	RNU6-377P	RNA, U6 small nuclear 377, pseudogene [Source:HGNC Symbol;Acc:HGNC:47340]
ENSG00000251775	0.54828	0.05922	0.4908	0.39448	0.11894	0.42005	0.06169	0.79174	0.2532	0	-	-	2:-:63883249-63883391	RF01293	-
ENSG00000245293	0	0.0164	0.02265	0	0.00549	0.00277	0	0.00609	0.00584	0	101929595	-	4:-:107863479-107978799	AC096564.1	uncharacterized LOC101929595
ENSG00000138755	245.021	199.91	54.7894	210.152	64.2883	27.5504	215.6	32.2405	110.831	323.937	4283	Q07325	4:-:76001275-76007488	CXCL9	C-X-C motif chemokine ligand 9 [Source:HGNC Symbol;Acc:HGNC:7098]
ENSG00000164659	0.57111	0.16072	0.6	0.84808	0.70735	1.45186	0.18479	0.1151	0.29783	0.219	222223	A8MWY0	7:-:86876906-87059699	KIAA1324L	KIAA1324 like [Source:HGNC Symbol;Acc:HGNC:21945]
ENSG00000242748	0.22385	0.14508	0.11271	0.24159	0	0.40425	0.60445	0.06061	0.05815	0.74687	100271627	-	20:+:41196691-41197157	RPL23AP81	ribosomal protein L23a pseudogene 81 [Source:HGNC Symbol;Acc:HGNC:36246]
ENSG00000242747	0.07321	0	0	0	0	0.05408	0.11119	0.01982	0	0.20936	-	-	15:+:58869659-58870134	AC090515.1	-
ENSG00000164651	0.03046	0.14578	0.36574	0.01517	0.15324	0.14079	0.01424	0.0203	0.10225	0	221833	A8K350	7:-:20782283-20786886	SP8	Sp8 transcription factor [Source:HGNC Symbol;Acc:HGNC:19196]
ENSG00000242741	0	0	0	0	0.14137	0	0.04512	0.0362	0.33569	0.53097	105377165	-	3:+:73808601-73902866	LINC02005	long intergenic non-protein coding RNA 2005 [Source:HGNC Symbol;Acc:HGNC:52839]
ENSG00000164654	4.80733	4.18029	3.37251	4.31024	3.37674	1.6219	3.15585	4.06542	3.69009	3.63396	54468	Q9NXC5	7:+:7566872-7608929	MIOS	meiosis regulator for oocyte development [Source:HGNC Symbol;Acc:HGNC:21905]
ENSG00000114978	53.7981	32.1101	28.5966	37.2804	29.3147	34.483	43.7619	39.7175	33.8226	31.366	55233	Q9H8S9	2:-:74152528-74178898	MOB1A	MOB kinase activator 1A [Source:HGNC Symbol;Acc:HGNC:16015]
ENSG00000252236	0.12357	0	0	0	0	0.24344	0	0	0.1284	0	-	-	1:-:156192063-156192203	RF00568	-
ENSG00000252231	0.133	0	0	0	0	0	0.26935	0	0	0.06339	100873302	-	1:+:173921070-173921200	RNA5SP67	RNA, 5S ribosomal pseudogene 67 [Source:HGNC Symbol;Acc:HGNC:42844]
ENSG00000206113	0.24469	0.14989	0.4	0.43772	0.31411	0.02806	0.28001	0.09257	0.12364	0.22846	402160	A0A087WWY8	4:+:2418974-2462942	CFAP99	cilia and flagella associated protein 99 [Source:HGNC Symbol;Acc:HGNC:51180]
ENSG00000161021	14.4352	12.3273	6.86098	13.2579	8.80874	19.8758	14.547	10.6401	10.4063	10.1702	9794	Q92585	5:+:179732850-179777286	MAML1	mastermind like transcriptional coactivator 1 [Source:HGNC Symbol;Acc:HGNC:13632]
ENSG00000256923	0	0.0799	0.12415	0	0	0	0	0	0	0	-	-	12:+:22742582-22743091	AC084819.1	-
ENSG00000254694	0.89041	0.28074	0	2.25956	0	0.71114	2.24184	1.14678	0.77517	0.34411	-	-	11:-:126208611-126209027	AP001893.1	-
ENSG00000254690	0.11772	0.19074	0.27662	0.27528	0.3256	0.19327	0.15894	0.2125	0.20387	0.41148	-	-	8:-:144314590-144315138	AC233992.1	-
ENSG00000254691	0.26878	0.33815	0.57319	0.63134	0.16977	0.43606	0.5123	0.03425	0.23	0.34665	-	-	11:+:77850604-77851511	AP002812.3	-
ENSG00000266929	0.39598	0.67011	0.192	0.18994	0.10021	0.31782	0.53461	0.28591	0.16763	0.30757	-	-	17:+:42536510-42562062	AC067852.1	-
ENSG00000266928	0	0	0	0.16351	0	0	0	0	0.06297	0	-	-	19:-:28294093-28313500	AC020905.1	-
ENSG00000266925	0.48175	0.03903	0	0	0.11197	0	0.02323	0	0.01192	0.04374	-	-	17:-:20507413-20508931	AC015818.8	-
ENSG00000266924	0	0	0.11035	0	0	0	0	0	0.12809	0.05223	-	-	18:+:79787121-79791432	AC021594.1	-
ENSG00000254698	0	0	0	0	0	0	0.04074	0.08716	0	0	-	-	11:-:82963681-83039115	AP000893.2	-
ENSG00000266921	0.13177	0.16012	0.04222	0.15514	1.06408	0.42773	0.12736	0.35353	0.16492	0.0885	101928063	-	19:-:43996896-44002836	AC006213.1	uncharacterized LOC101928063
ENSG00000266920	0	0	0	0	0	0	0	0.03434	0.03295	0	69	-	18:+:62442028-62443126	ACTBP9	actin, beta pseudogene 9 [Source:HGNC Symbol;Acc:HGNC:142]
ENSG00000257341	0.83527	0	0.04362	4.2669	7.08457	0.07923	0.11277	0.06031	0.13501	11.9671	-	-	14:+:105487199-105492267	AL928654.3	-
ENSG00000215867	0.02779	0.07429	0.05597	0.08997	0.02713	0	0.07034	0	0	0.07947	643329	-	1:-:111648291-111649544	KRT18P57	keratin 18 pseudogene 57 [Source:HGNC Symbol;Acc:HGNC:48884]
ENSG00000257346	0	0.03028	0	0	0	0	0	0	0.04316	0.03959	-	-	12:+:49090208-49093312	AC011603.1	-
ENSG00000257345	0.36908	0.08124	0.22441	0.30813	0.36707	0	0.08462	0.06034	0.02894	0.05311	105369906	-	12:+:92999218-93019820	LINC02413	long intergenic non-protein coding RNA 2413 [Source:HGNC Symbol;Acc:HGNC:53342]
ENSG00000234337	0.77803	0.26358	0.1662	0.75062	0.46029	0.81283	0.74007	0.67666	0.45321	0.38207	-	-	16:+:52655307-52656045	AC026462.1	-
ENSG00000215861	1.1298	1.47959	0.58298	1.57202	0.91146	0.65301	1.20073	0.74832	2.49342	3.54251	653513	-	1:-:149197992-149321732	AC245297.1	phosphodiesterase 4D interacting protein-like
ENSG00000119509	2.97716	3.73505	1.42009	2.14836	2.1249	4.94681	2.9389	1.82094	2.31059	1.94371	27130	Q9Y283	9:+:100099256-100301000	INVS	inversin [Source:HGNC Symbol;Acc:HGNC:17870]
ENSG00000256694	0.14242	0.26153	0.1753	0.43551	0.28578	0.42087	0.58487	0.42847	1.82519	0.47519	-	-	12:-:164664-166321	AC026369.2	-
ENSG00000228943	0	0	0	0	0	0.07303	0	0	0	0	-	-	1:+:28109739-28110298	AL137792.2	-
ENSG00000228941	0	0	0	0	0	0.01519	0	0	0	0	7339	-	21:-:31060600-31063168	UBE3AP2	ubiquitin protein ligase E3A pseudogene 2 [Source:HGNC Symbol;Acc:HGNC:12498]
ENSG00000165309	0.3174	0.02904	0.46754	0.8436	0.43741	0	0.17771	0.08762	0.00517	0.03797	219681	Q5W041	10:+:22928024-23038523	ARMC3	armadillo repeat containing 3 [Source:HGNC Symbol;Acc:HGNC:30964]
ENSG00000281863	0	0	0	0	0	0.06218	0	0	0	0	-	-	3:+:8931495-8931632	RF00416	-
ENSG00000165304	3.35539	4.27979	7.09908	7.58362	12.6525	8.41711	8.52111	9.01008	7.28967	5.85373	9833	Q14680	9:+:36572862-36677683	MELK	maternal embryonic leucine zipper kinase [Source:HGNC Symbol;Acc:HGNC:16870]
ENSG00000165300	0.03633	0	0.00831	0.72442	0.01572	1.85342	0.03678	0.00358	0.00172	0.0181	26050	O94991	13:+:87672615-87696272	SLITRK5	SLIT and NTRK like family member 5 [Source:HGNC Symbol;Acc:HGNC:20295]
ENSG00000101608	116.467	57.6548	94.7777	89.9131	84.0432	67.7974	69.297	73.3393	86.9269	108.736	10627	P19105	18:+:3247481-3256236	MYL12A	myosin light chain 12A [Source:HGNC Symbol;Acc:HGNC:16701]
ENSG00000101605	0.35117	0.16876	0.31627	0.52201	0.29752	0.16708	0.1154	0.20236	0.20241	0.19833	8736	P52179	18:-:3066807-3220108	MYOM1	myomesin 1 [Source:HGNC Symbol;Acc:HGNC:7613]
ENSG00000170100	0.78824	0.07362	0.05603	0.9733	0.08072	1.59626	0.80441	0.59507	0.03694	0.73961	197320	Q96MU6	16:+:89217703-89237071	ZNF778	zinc finger protein 778 [Source:HGNC Symbol;Acc:HGNC:26479]
ENSG00000198791	7.80007	7.96523	5.93496	7.28831	6.06689	8.74893	7.19121	8.63566	9.07596	5.56943	29883	Q9UIV1	8:-:17224964-17246878	CNOT7	CCR4-NOT transcription complex subunit 7 [Source:HGNC Symbol;Acc:HGNC:14101]
ENSG00000198792	15.7535	15.511	17.7752	15.1054	19.0545	8.43689	8.54704	11.046	9.69124	15.1615	25829	A0A024R1S0	22:-:38219291-38273034	TMEM184B	transmembrane protein 184B [Source:HGNC Symbol;Acc:HGNC:1310]
ENSG00000198793	7.05467	7.62627	4.86027	8.35066	5.05224	8.60024	10.5236	4.76456	6.26371	5.12149	2475	P42345	1:-:11106535-11262507	MTOR	mechanistic target of rapamycin kinase [Source:HGNC Symbol;Acc:HGNC:3942]
ENSG00000198794	1.18347	1.89958	1.60769	2.07022	0.24781	0.84702	5.43244	1.64186	0.64272	0.8964	192683	A0A0A8K8F5	15:+:74957219-75021496	SCAMP5	secretory carrier membrane protein 5 [Source:HGNC Symbol;Acc:HGNC:30386]
ENSG00000198795	0.66775	0.38923	0.36936	2.07587	0.35666	1.04799	0.65205	2.23478	2.36372	1.43323	25925	Q96K83	18:-:25061926-25352190	ZNF521	zinc finger protein 521 [Source:HGNC Symbol;Acc:HGNC:24605]
ENSG00000198796	3.01502	0.15535	6.16647	2.07058	0.4265	0.37851	0.6538	0.78332	1.67487	0.89199	115701	Q86TB3	18:-:58481247-58628957	ALPK2	alpha kinase 2 [Source:HGNC Symbol;Acc:HGNC:20565]
ENSG00000198797	0.01763	0.07713	0.09321	0	0.00861	0.03256	2.58408	0	0	0.03361	57795	Q9C0B6	1:+:177171497-177282422	BRINP2	BMP/retinoic acid inducible neural specific 2 [Source:HGNC Symbol;Acc:HGNC:13746]
ENSG00000231426	0.01823	0	0	0	0	0	0	0	0	0	100132735	-	6:+:139677639-139860476	FILNC1	FOXO induced long non-coding RNA 1 [Source:HGNC Symbol;Acc:HGNC:53755]
ENSG00000197776	2.76186	0.87621	1.76568	3.10581	0.68461	0.97344	1.55236	1.99621	3.59248	1.40617	122773	Q8N7A1	14:+:49693105-49753152	KLHDC1	kelch domain containing 1 [Source:HGNC Symbol;Acc:HGNC:19836]
ENSG00000231424	0	0.08143	0	0.1582	0	0.12377	0.12723	0	0.26111	0	-	-	1:-:171247580-171251794	AL445673.1	-
ENSG00000175550	64.3514	96.2995	82.2093	40.8334	99.0115	36.6859	40.4188	49.9936	53.0716	75.5049	10589	Q14919	11:+:65919257-65921561	DRAP1	DR1 associated protein 1 [Source:HGNC Symbol;Acc:HGNC:3019]
ENSG00000231422	0	0	0	0.02514	0.03411	0.01147	0.01179	0	0	0.04441	101929025	-	10:+:25113058-25161236	LINC01516	long intergenic non-protein coding RNA 1516
ENSG00000175556	0.29534	0.12156	0.10421	0.43042	0.00842	0.21023	0.17463	0.09806	0.18144	0.09042	79836	Q496Y0	X:+:118974614-119018355	LONRF3	LON peptidase N-terminal domain and ring finger 3 [Source:HGNC Symbol;Acc:HGNC:21152]
ENSG00000197771	11.9712	14.0417	10.4588	12.4073	12.3817	15.1271	16.1486	22.0431	13.7469	9.95979	79892	Q9BTE3	10:-:119829404-119892556	MCMBP	minichromosome maintenance complex binding protein [Source:HGNC Symbol;Acc:HGNC:25782]
ENSG00000279848	0	0	0.05337	0	0.02587	0	0	0	0	0	-	-	22:+:27044001-27045315	AL008638.4	-
ENSG00000161682	0.6718	1.7471	1.27003	0.52611	0.48533	0.72863	0.20383	0.58049	1.2449	0.67277	284069	A8MVW0	17:-:44353215-44363875	FAM171A2	family with sequence similarity 171 member A2 [Source:HGNC Symbol;Acc:HGNC:30480]
ENSG00000240173	0	0	0	0.1262	0	0	0.0592	0	0.09113	0	106481132	-	7:+:140645829-140646126	RN7SL771P	RNA, 7SL, cytoplasmic 771, pseudogene [Source:HGNC Symbol;Acc:HGNC:46787]
ENSG00000161681	0.06332	0.03358	0.03014	0.07703	0.00787	0.12588	0	0.02494	0.22011	0.06036	50944	Q9Y566	19:-:50661827-50719450	SHANK1	SH3 and multiple ankyrin repeat domains 1 [Source:HGNC Symbol;Acc:HGNC:15474]
ENSG00000279841	0.07551	0.04129	0.08079	0.14261	0.00921	0.11156	0.03345	0.06133	0.03432	0.09897	-	-	16:+:81630193-81632038	AC092135.3	-
ENSG00000279844	0	0	0	0	0	0	0	0.35969	0	0.04871	-	-	2:-:160849313-160850676	AC096656.1	-
ENSG00000279845	0.3365	0.10904	0.62126	0.64562	0.36497	0.58926	1.02219	1.2148	0.33022	0.16039	-	-	4:+:146180851-146181316	AC097372.3	-
ENSG00000279846	0.47883	0.27029	0.27999	0.38341	0.4071	0.24344	0.34409	0.2342	0.08025	0.0589	-	-	15:-:99497812-99498375	AC015660.5	-
ENSG00000284337	0.12794	0	0.09118	0.05948	0.02498	0.04847	0.18934	0	0.12271	0.13509	100271835	-	2:+:109898432-109968557	AC013271.1	LIMS3-LOC440895 readthrough
ENSG00000100288	46.557	25.5277	27.6112	36.7796	25.4667	38.1449	24.1538	33.1924	36.0341	27.1124	1120	Q9Y259	22:-:50578949-50601455	CHKB	choline kinase beta [Source:HGNC Symbol;Acc:HGNC:1938]
ENSG00000284332	0	0.06137	0	0.06813	0	0.06218	0.06392	0.06837	0.06559	0	100302278	-	1:+:30366-30503	MIR1302-2	microRNA 1302-2 [Source:HGNC Symbol;Acc:HGNC:35294]
ENSG00000183864	19.1197	15.0792	9.46865	19.6275	9.47072	11.4271	16.3573	11.8345	13.2359	11.1314	10766	Q14106	22:-:41433492-41447023	TOB2	transducer of ERBB2, 2 [Source:HGNC Symbol;Acc:HGNC:11980]
ENSG00000124216	1.41576	1.27588	3.43946	2.46478	1.16513	2.03076	2.08757	1.60606	7.8386	2.28544	6615	O95863	20:+:49982999-49988886	SNAI1	snail family transcriptional repressor 1 [Source:HGNC Symbol;Acc:HGNC:11128]
ENSG00000124217	3.385	3.22275	2.49478	2.66626	2.8796	2.61501	2.30117	3.32236	3.00137	2.53557	27304	O95396	20:+:50958826-50963931	MOCS3	molybdenum cofactor synthesis 3 [Source:HGNC Symbol;Acc:HGNC:15765]
ENSG00000124214	25.6241	38.6734	25.3974	23.0683	29.396	39.2292	30.971	38.7905	30.5764	24.1628	6780	B3KRE0	20:-:49113339-49188367	STAU1	staufen double-stranded RNA binding protein 1 [Source:HGNC Symbol;Acc:HGNC:11370]
ENSG00000124215	0.70626	0.41697	0.33883	1.073	0.2589	0.30604	0.86247	1.40834	0.10079	3.10622	60437	Q8IXH8	20:+:59958427-60034011	CDH26	cadherin 26 [Source:HGNC Symbol;Acc:HGNC:15902]
ENSG00000124212	0.06871	0.03947	0.03459	0.36569	0.06097	0	0.01897	0.08794	0.10384	0.47484	5740	Q16647	20:-:49503874-49568146	PTGIS	prostaglandin I2 synthase [Source:HGNC Symbol;Acc:HGNC:9603]
ENSG00000247596	44.7137	23.0949	42.9942	38.0971	41.3493	13.662	25.1045	18.9474	34.8432	39.4597	11344	Q6IBS0	3:-:52228610-52239260	TWF2	twinfilin actin binding protein 2 [Source:HGNC Symbol;Acc:HGNC:9621]
ENSG00000247595	0.30527	0.48967	0.32663	0.49007	0.36504	0.85698	0.28206	0.34715	0.36478	0.28009	100506540	A0A0U1RRN3,A0A0U1RR47,A0A0U1RQQ8,A0A0U1RQZ7	11:+:18588781-18610255	SPTY2D1OS	SPTY2D1 opposite strand [Source:HGNC Symbol;Acc:HGNC:44122]
ENSG00000161970	227.669	606.321	157.138	194.82	199.299	115.287	196.459	77.2289	115.612	200.486	6154	P61254	17:-:8377516-8383250	RPL26	ribosomal protein L26 [Source:HGNC Symbol;Acc:HGNC:10327]
ENSG00000175073	5.67278	2.74124	2.17692	4.82482	2.21878	2.88972	4.28724	2.65244	4.13812	3.82896	80124	Q96JH7	8:-:66628487-66667217	VCPIP1	valosin containing protein interacting protein 1 [Source:HGNC Symbol;Acc:HGNC:30897]
ENSG00000161973	0.08925	0	0	0.21404	0.32428	0.05861	0	0.04296	0.05152	0.12289	146849	Q96M95	17:-:8729934-8745219	CCDC42	coiled-coil domain containing 42 [Source:HGNC Symbol;Acc:HGNC:26528]
ENSG00000255275	0	0.03102	0	0	0	0	0.29276	0	0	0	-	-	1:-:18849273-18921121	AL080251.1	-
ENSG00000255274	0.5894	0.4921	0.1513	0.53632	0.20081	0.04781	0.50086	0.05007	0.10087	0.30847	100526771	A0A1B0GVV1	11:-:118003634-118088299	SMIM35	small integral membrane protein 35
ENSG00000255277	0.31546	0.03145	0.44802	0.43648	0.14213	0	0.13105	0	0	0.06169	730013	-	16:-:14820792-14824702	ABCC6P2	ATP binding cassette subfamily C member 6 pseudogene 2
ENSG00000255276	0.10071	0.09791	0.2282	0.10869	0.04916	0.0496	0.07648	0	0	0	106478966	-	11:-:4137116-4138257	RRM1-AS1	RRM1 antisense RNA 1 [Source:HGNC Symbol;Acc:HGNC:40512]
ENSG00000255270	0	0	0	0	0	0	0.06973	0	0	0	100874305	-	11:+:19380484-19385014	NAV2-IT1	NAV2 intronic transcript 1 [Source:HGNC Symbol;Acc:HGNC:41416]
ENSG00000239670	0.31293	0.64769	1.82982	0.68635	1.85253	0.93468	2.3305	1.0714	0.26222	0.20208	-	-	1:+:32986952-32988233	AL355864.2	-
ENSG00000160087	9.26438	13.0415	13.9321	9.60738	14.8782	10.9996	11.7322	15.4078	9.33437	9.45	118424	A0A024R075	1:-:1253909-1273885	UBE2J2	ubiquitin conjugating enzyme E2 J2 [Source:HGNC Symbol;Acc:HGNC:19268]
ENSG00000036054	7.84852	5.75037	4.7209	7.24606	5.13393	10.0921	8.09743	4.46369	8.227	6.60756	55773	Q9NUY8	3:+:100261000-100325251	TBC1D23	TBC1 domain family member 23 [Source:HGNC Symbol;Acc:HGNC:25622]
ENSG00000104904	123.293	132.868	164.092	109.957	186.207	73.2367	88.9072	167.766	108.734	114.263	4946	P54368	19:+:2269509-2273490	OAZ1	ornithine decarboxylase antizyme 1 [Source:HGNC Symbol;Acc:HGNC:8095]
ENSG00000002587	1.92773	1.02363	2.30121	2.23591	2.4285	1.20951	2.35814	1.33679	1.50645	3.52069	9957	A0A024R9R4	4:-:11393150-11429765	HS3ST1	heparan sulfate-glucosamine 3-sulfotransferase 1 [Source:HGNC Symbol;Acc:HGNC:5194]
ENSG00000002586	28.5131	16.8157	31.1233	39.2689	30.9478	61.9423	27.4565	42.4456	56.9047	22.5819	4267	P14209	X:+:2691133-2741309	CD99	CD99 molecule (Xg blood group) [Source:HGNC Symbol;Acc:HGNC:7082]
ENSG00000231013	0.06255	0	0	0.24754	0	0	0.03378	0.05871	0	0	-	-	2:+:119476448-119487346	AC013275.1	-
ENSG00000237868	0.03637	0	0.16484	0	0	0	0.14733	0.33485	0.05669	0	-	-	4:-:122077840-122078318	AC097533.1	-
ENSG00000177954	1214.66	1936.91	884.365	771.798	975.632	421.072	775.622	501.454	386.917	735.885	6232	P42677	1:+:153990755-153992155	RPS27	ribosomal protein S27 [Source:HGNC Symbol;Acc:HGNC:10416]
ENSG00000177951	21.0447	12.4014	16.5343	19.8975	15.4886	15.3919	15.8863	16.7843	13.6365	16.8536	51272	Q9NYM9	11:-:167784-207428	BET1L	Bet1 golgi vesicular membrane trafficking protein like [Source:HGNC Symbol;Acc:HGNC:19348]
ENSG00000198242	414.738	453.277	320.297	289.74	623.29	145.226	322.381	277.849	234.239	268.841	6147	P62750	17:+:28719393-28724359	RPL23A	ribosomal protein L23a [Source:HGNC Symbol;Acc:HGNC:10317]
ENSG00000280055	0.01207	0.15256	0	0.05211	0.04713	0.06342	0.18742	0.03486	0.05017	0.07672	641384	Q8N9X5	8:-:127946559-127948723	TMEM75	transmembrane protein 75
ENSG00000237863	0	0	0.10542	0	0	2.34864	0	0	0.07856	0	101928358	-	X:+:108736011-108738903	AL035425.1	uncharacterized LOC101928358
ENSG00000198246	3.11529	3.17648	2.61947	3.17198	3.38186	3.33684	2.48789	2.43375	1.02186	3.52087	55315	Q9BZD2	10:+:71319258-71381423	SLC29A3	solute carrier family 29 member 3 [Source:HGNC Symbol;Acc:HGNC:23096]
ENSG00000271129	0.05456	0	0	0.03926	0	0	0	0	0	0	-	-	16:-:69025860-69026643	AC009027.1	-
ENSG00000092140	3.14247	1.58984	1.07988	2.05911	1.17657	3.65652	2.81432	1.34624	2.44502	2.26918	55632	Q7L622	14:+:30559123-30620063	G2E3	G2/M-phase specific E3 ubiquitin protein ligase [Source:HGNC Symbol;Acc:HGNC:20338]
ENSG00000135916	32.8711	15.4104	37.8806	55.4822	26.2869	23.3968	23.7708	22.9603	22.3266	33.364	81618	Q9NQX7	2:+:230864639-230879248	ITM2C	integral membrane protein 2C [Source:HGNC Symbol;Acc:HGNC:6175]
ENSG00000135914	1.60191	0.52036	0.22264	0.37674	0.26504	0.84436	0.80121	0.35286	1.01563	0.92806	3357	P41595	2:-:231108230-231125118	HTR2B	5-hydroxytryptamine receptor 2B [Source:HGNC Symbol;Acc:HGNC:5294]
ENSG00000135913	2.68006	2.06211	1.33058	2.29733	2.47428	4.14277	3.2512	3.36874	1.94876	1.60636	57695	Q86T82	2:-:218450251-218568361	USP37	ubiquitin specific peptidase 37 [Source:HGNC Symbol;Acc:HGNC:20063]
ENSG00000135912	4.52413	5.37126	3.99093	2.76245	5.90792	7.33499	5.39485	10.341	3.99182	2.77499	9654	Q14679	2:+:218710845-218755416	TTLL4	tubulin tyrosine ligase like 4 [Source:HGNC Symbol;Acc:HGNC:28976]
ENSG00000092148	6.5075	4.29826	4.28133	7.11448	3.1755	10.3046	6.91249	5.03866	6.70338	5.14786	25831	Q9ULT8	14:-:31100112-31207804	HECTD1	HECT domain E3 ubiquitin protein ligase 1 [Source:HGNC Symbol;Acc:HGNC:20157]
ENSG00000034693	7.74712	8.30135	6.15923	6.68963	5.56083	8.14086	6.02236	8.87018	5.64221	7.94939	8504	P56589	6:+:143450807-143490010	PEX3	peroxisomal biogenesis factor 3 [Source:HGNC Symbol;Acc:HGNC:8858]
ENSG00000135919	4.37196	2.31277	3.28579	4.09131	3.47387	13.1965	7.66728	1.06011	3.28135	4.46278	5270	P07093	2:-:223975112-224039319	SERPINE2	serpin family E member 2 [Source:HGNC Symbol;Acc:HGNC:8951]
ENSG00000230487	4.09054	2.97983	1.96304	2.09933	3.30923	2.40487	2.90799	1.69695	4.45548	1.87258	114796	Q96PY0	7:+:1570073-1589626	PSMG3-AS1	PSMG3 antisense RNA 1 (head to head)
ENSG00000176396	12.3	12.4566	12.7905	10.3946	10.8896	22.7092	11.1984	10.8655	9.45762	9.55851	163126	Q8N6I1	19:-:39538705-39540333	EID2	EP300 interacting inhibitor of differentiation 2 [Source:HGNC Symbol;Acc:HGNC:28292]
ENSG00000230484	0.03719	0	0	0	0	0	0	0	0	0	81295	-	11:-:5468486-5469422	OR51A10P	olfactory receptor family 51 subfamily A member 10 pseudogene [Source:HGNC Symbol;Acc:HGNC:15185]
ENSG00000176390	15.2375	7.41421	6.01277	13.5351	7.03968	5.64335	9.15056	6.87364	7.91845	8.41029	51379	Q8IUI8	17:-:30769388-30824776	CRLF3	cytokine receptor like factor 3 [Source:HGNC Symbol;Acc:HGNC:17177]
ENSG00000230482	0.26647	0.03985	0.02064	0.17698	0	0.2221	0.08302	0	0	0	100507097	-	2:+:197263111-197263535	ATP5MC2P3	ATP synthase membrane subunit c locus 2 pseudogene 3 [Source:HGNC Symbol;Acc:HGNC:42187]
ENSG00000176393	22.8244	27.5664	22.5994	20.055	20.4861	39.4376	18.2407	21.9235	22.8576	21.2994	6051	Q9H4A4	1:+:201982372-202006147	RNPEP	arginyl aminopeptidase [Source:HGNC Symbol;Acc:HGNC:10078]
ENSG00000176399	0.51153	0.05323	0.09452	2.40069	0.09009	2.04782	0.02534	0.70478	0.01951	0.05965	63951	Q5VZB9	9:+:22446841-22455740	DMRTA1	DMRT like family A1 [Source:HGNC Symbol;Acc:HGNC:13826]
ENSG00000230489	0.37999	0	0.14173	0.4101	0	0	0	0.03048	0	0	100873946	-	1:+:107964443-107994607	VAV3-AS1	VAV3 antisense RNA 1
ENSG00000243900	0.05906	0.08613	0.08922	0	0	0	0	0	0	0	106481010	-	13:+:51469753-51470047	RN7SL320P	RNA, 7SL, cytoplasmic 320, pseudogene [Source:HGNC Symbol;Acc:HGNC:46336]
ENSG00000243902	0.11517	0.02799	0	0	0	0.23499	0.11662	0	0.11967	0.01568	-	-	22:-:37339583-37427445	FP325335.1	-
ENSG00000243903	0	0	0	0	0	0	0	0	0	0.03579	-	-	3:-:59380024-59388704	AC138057.1	-
ENSG00000243904	0.07884	0.0479	0.02977	0.05318	0.11544	0	0.01996	0.02135	0.08192	0.02818	319129	-	14:-:103374033-103374916	RPSAP5	ribosomal protein SA pseudogene 5 [Source:HGNC Symbol;Acc:HGNC:20139]
ENSG00000083635	2.31511	2.8982	3.03737	2.13777	1.30773	1.61449	2.11435	2.82615	3.60057	1.68847	26747	Q9UHK0	13:-:44939249-44989483	NUFIP1	NUFIP1, FMR1 interacting protein 1 [Source:HGNC Symbol;Acc:HGNC:8057]
ENSG00000248027	0.07474	0.21797	0.1129	0.09074	0.14591	0.02761	0.05203	0.02024	0.14561	0.05789	100128386	-	11:-:100684162-100687955	AP001351.1	uncharacterized LOC100128386
ENSG00000252598	0.17423	0	0	0	0	0	0	0	0	0	100873704	-	18:+:72751952-72752051	RNA5SP460	RNA, 5S ribosomal pseudogene 460 [Source:HGNC Symbol;Acc:HGNC:43360]
ENSG00000279713	0.26777	0.2473	0.11685	0.47684	0.17862	0.43081	0.32085	0.25134	1.41437	0.6424	-	-	17:-:62679403-62681354	AC080038.3	-
ENSG00000167536	15.408	11.6622	10.5788	6.41907	13.27	8.72977	10.3732	9.26506	11.9791	4.72202	147015	Q6UX07	17:-:28897781-28903071	DHRS13	dehydrogenase/reductase 13 [Source:HGNC Symbol;Acc:HGNC:28326]
ENSG00000167535	0.91464	2.73027	1.92556	1.41429	1.35173	3.66374	1.6414	3.27907	2.3753	1.32931	784	P54284	12:+:48813794-48828941	CACNB3	calcium voltage-gated channel auxiliary subunit beta 3 [Source:HGNC Symbol;Acc:HGNC:1403]
ENSG00000188886	0.28442	0.20993	0.42963	0.26716	0.14396	0.50325	0.18133	0.09697	0.26817	1.17487	431705	Q6HA08	2:-:96123850-96138436	ASTL	astacin like metalloendopeptidase [Source:HGNC Symbol;Acc:HGNC:31704]
ENSG00000279716	11.1189	8.43336	6.78175	12.5886	5.63684	17.6685	6.91459	15.0186	14.8178	9.93933	-	-	19:+:15398696-15400356	AC006128.1	-
ENSG00000188883	32.7249	12.6593	4.91957	1.78451	11.4534	15.5569	2.83867	16.7269	8.35979	3.12976	346689	A4D1S0	7:-:139452690-139483712	KLRG2	killer cell lectin like receptor G2 [Source:HGNC Symbol;Acc:HGNC:24778]
ENSG00000270839	0	0	0	0	0	0	0.11801	0.01578	0	0	-	-	5:-:175483595-175484192	AC091393.1	-
ENSG00000241506	1.28694	1.02655	1.48874	1.58122	1.62991	0.7996	1.47019	1.37235	1.05606	1.20792	151645	-	3:+:68635705-68637024	PSMC1P1	proteasome 26S subunit, ATPase 1 pseudogene 1 [Source:HGNC Symbol;Acc:HGNC:30147]
ENSG00000094796	0.10371	0.0796	1.34123	0	6.64434	0	0.68535	0.08867	0	0.3122	3881	Q15323	17:-:41393724-41397592	KRT31	keratin 31 [Source:HGNC Symbol;Acc:HGNC:6448]
ENSG00000226453	2.6813	0.08242	0	0.0915	0	4.71857	0.07512	4.24686	0.38542	0.22226	102724168	-	6:-:81845185-81933480	LINC02542	long intergenic non-protein coding RNA 2542 [Source:HGNC Symbol;Acc:HGNC:53576]
ENSG00000237289	0.82597	2.58221	1.53211	0.96186	0.55141	8.16566	3.78013	0.93533	0.04696	8.77111	1159	P12532	15:+:43593054-43604901	CKMT1B	creatine kinase, mitochondrial 1B [Source:HGNC Symbol;Acc:HGNC:1995]
ENSG00000237285	0	0	0	0	0	0.01788	0.01838	0.01966	0	0.0519	100131609	-	6:+:32325219-32326178	HNRNPA1P2	heterogeneous nuclear ribonucleoprotein A1 pseudogene 2 [Source:HGNC Symbol;Acc:HGNC:13958]
ENSG00000237286	0.58437	0.28842	0.17202	1.26134	0	0.14169	0.38234	0.12658	0.383	0.39423	-	-	7:+:2944035-2947091	AC004906.1	-
ENSG00000237280	0.03799	0	0.05101	0.09566	0	0.12473	0.08975	0	0.13157	0.1207	-	-	10:+:87113954-87115523	AL136982.3	-
ENSG00000237281	0.37452	0.17413	0.32796	0.57993	0.15895	0.12832	0.09893	0.67014	0.05076	0.15522	103689911	-	2:-:218326889-218357966	CATIP-AS2	CATIP antisense RNA 2 [Source:HGNC Symbol;Acc:HGNC:41079]
ENSG00000237282	0	0	0	0	0	1.36784	0	0	0	0	440757	-	20:+:18379049-18381484	LINC00851	long intergenic non-protein coding RNA 851
ENSG00000272254	0	0.05814	0	0	0	0.15709	0.06056	0	0	0	-	-	8:-:73042910-73043346	AC022893.3	-
ENSG00000272255	1.02678	0.23395	0.32313	0.60601	0.15661	0.03161	0.1787	0.12163	0.11669	0	-	-	5:-:139644460-139645002	AC113361.1	-
ENSG00000206941	0	0.40056	0.53349	1.01642	0.05746	0.11596	0.29801	1.01999	1.22324	0.11222	6079	-	11:+:75400391-75400538	SNORD15A	small nucleolar RNA, C/D box 15A
ENSG00000206947	0.066	0	0	0	0	0	0	0	0	0	109616963	-	7:-:39329003-39329134	SNORA20B	small nucleolar RNA, H/ACA box 20B [Source:HGNC Symbol;Acc:HGNC:52194]
ENSG00000206949	0	0	0	0.17574	0	0	0	0	0	0	106480144	-	8:-:66501205-66501311	RNU6-1324P	RNA, U6 small nuclear 1324, pseudogene [Source:HGNC Symbol;Acc:HGNC:48287]
ENSG00000206948	0.26399	0.06416	0.06646	0.07123	0.06442	0.13002	0.06683	0.07148	0.06858	0.06291	677817	-	X:+:154768528-154768659	SNORA36A	small nucleolar RNA, H/ACA box 36A
ENSG00000272259	0.01328	0.00861	0	0	0	0	0	0	0.0092	0	63930	-	20:+:63009383-63085071	LINC01749	long intergenic non-protein coding RNA 1749
ENSG00000101327	0.07344	0	0	0	0	0	0	0	0	0	5173	P01213	20:-:1978757-1994285	PDYN	prodynorphin [Source:HGNC Symbol;Acc:HGNC:8820]
ENSG00000271781	1.46478	6.30629	5.46785	1.08163	6.52575	1.73575	1.95158	4.35366	3.52466	1.02887	-	-	5:+:675826-676616	AC026740.1	-
ENSG00000271780	1.65512	1.47561	1.03259	1.76884	1.30041	1.05773	0.88293	0.5159	0.6208	1.18525	-	-	14:+:101948347-101949425	AL118558.3	-
ENSG00000271787	0.15626	0.39877	0.5311	0	0.49574	0.13468	0.15823	0.59233	0.14207	0	-	-	2:-:10054421-10054866	AC104794.4	-
ENSG00000271784	0.27612	0.53687	0.4449	0.2384	0.10781	0.80236	0.22367	0.11962	0.11476	0.15793	-	-	20:+:46689659-46690289	AL031055.1	-
ENSG00000049192	0.36709	0.07612	0.17614	0.56519	0.08239	0.09716	0.26977	0.19713	0.84317	0.38386	11174	Q9UKP5	5:-:65148736-65481920	ADAMTS6	ADAM metallopeptidase with thrombospondin type 1 motif 6 [Source:HGNC Symbol;Acc:HGNC:222]
ENSG00000271789	1.21396	1.09456	0.44973	0.55664	1.15432	0.92936	0.63691	0.47685	0.51632	0.19187	-	-	6:+:111297126-111298510	AL080317.2	-
ENSG00000274363	0.24722	0.73246	0.37937	0.59715	0.16088	0.71896	0.13113	0.03825	0.18349	0.404	-	-	17:+:4267691-4268430	AC087742.1	-
ENSG00000200473	0	0	0	0	0.14056	0	0.1458	0.23392	0	0	100873558	-	X:+:70253042-70253162	RNA5SP507	RNA, 5S ribosomal pseudogene 507 [Source:HGNC Symbol;Acc:HGNC:43407]
ENSG00000101323	0.01961	0.03813	0	0	0	0	0	0	0	0	54363	A8K058	20:-:7882981-7940474	HAO1	hydroxyacid oxidase 1 [Source:HGNC Symbol;Acc:HGNC:4809]
ENSG00000237136	0	0.0151	0	0	0	0	0	0	0	0	646603	C9J302	4:+:145680115-145771032	C4orf51	chromosome 4 open reading frame 51 [Source:HGNC Symbol;Acc:HGNC:37264]
ENSG00000177042	5.66221	3.37431	2.83381	6.12241	3.5741	4.35274	2.99672	3.22145	2.65489	5.65257	283232	Q96HE8	11:+:695428-705028	TMEM80	transmembrane protein 80 [Source:HGNC Symbol;Acc:HGNC:27453]
ENSG00000237135	0.02253	0	0.00454	0.01946	0	0.06215	0	0	0.03746	0	100421371	-	10:-:30919012-30921235	DDX10P1	DEAD-box helicase 10 pseudogene 1 [Source:HGNC Symbol;Acc:HGNC:44960]
ENSG00000177047	0.01804	0	0	0	0	0	0	0	0	0	3467	P05000	9:-:21140214-21142145	IFNW1	interferon omega 1 [Source:HGNC Symbol;Acc:HGNC:5448]
ENSG00000129566	10.871	2.97479	1.96323	12.54	1.40681	5.99042	5.9781	3.9562	7.00953	6.25692	7011	Q99973	14:-:20365667-20413429	TEP1	telomerase associated protein 1 [Source:HGNC Symbol;Acc:HGNC:11726]
ENSG00000237130	0	0.18311	0	0	0.06895	0	0	0.0765	0	0.02244	359781	-	1:+:50846468-50846837	MRPS6P2	mitochondrial ribosomal protein S6 pseudogene 2 [Source:HGNC Symbol;Acc:HGNC:29781]
ENSG00000272789	0.48057	0.55665	2.23443	4.34781	0.49906	0.49352	0.40378	0.74195	0.40373	1.09166	-	-	2:-:127625997-127626848	AC010976.2	-
ENSG00000272787	1.6556	3.98544	0.99242	3.19068	0.42327	1.29429	2.27514	0.85384	0.75092	0.66385	-	-	22:+:23969211-23969873	AC253536.6	-
ENSG00000272784	0.09618	0	0	0.28176	0.16096	0	0.05565	0	0.19989	0	-	-	4:-:183094423-183095056	AC019193.2	-
ENSG00000154252	0.60409	0.66145	0.20492	0.02745	0.12414	15.9972	0.82417	0.32368	1.1827	0.39401	64090	Q9H3Q3	2:+:241776825-241804208	GAL3ST2	galactose-3-O-sulfotransferase 2 [Source:HGNC Symbol;Acc:HGNC:24869]
ENSG00000272783	0.7536	0.35166	0.60713	1.39889	0.61793	0.41569	0.57994	0.55499	0.7204	0	-	-	4:+:1550284-1550572	AC147067.2	-
ENSG00000237138	0	0	0	0	0	0	0	0	0.02939	0	106144524	-	21:-:32020966-32021782	HUNK-AS1	HUNK antisense RNA 1 [Source:HGNC Symbol;Acc:HGNC:40631]
ENSG00000237139	0.1227	0.11928	0.12356	0.09932	0	0.27194	0.09318	0	0.22311	0	100271567	-	10:+:73537803-73538391	RPS26P41	ribosomal protein S26 pseudogene 41 [Source:HGNC Symbol;Acc:HGNC:36062]
ENSG00000277550	0	0	0	0	0.02957	0.02387	0	0.02624	0.07554	0.0231	-	-	20:-:38103524-38104961	AL031651.1	-
ENSG00000277556	0	0.0354	0	0.00982	0	0	0	0	0	0	138799	Q8NGS8	9:-:104598457-104599413	OR13C5	olfactory receptor family 13 subfamily C member 5 [Source:HGNC Symbol;Acc:HGNC:15100]
ENSG00000277558	0.11954	0	0.24077	0.16127	0.35007	0	0.06052	0	0.37264	0.34186	-	-	20:+:34476205-34476787	AL109923.1	-
ENSG00000277559	1.02173	1.58577	0.90257	1.73464	1.12569	4.04337	1.43389	1.32658	0.81331	0.52971	-	-	16:+:54290965-54292422	AC018553.1	-
ENSG00000172671	2.10521	1.8876	1.48234	1.82848	1.55013	2.51292	1.76225	2.75387	2.07998	1.134	93550	A0A024R7V9	10:-:45615501-45672780	ZFAND4	zinc finger AN1-type containing 4 [Source:HGNC Symbol;Acc:HGNC:23504]
ENSG00000274098	0	0	0	0	0.32938	0	0.03106	0	0	0	106479507	-	9:-:67791499-67791782	RN7SL787P	RNA, 7SL, cytoplasmic 787, pseudogene [Source:HGNC Symbol;Acc:HGNC:46803]
ENSG00000274099	0.02796	0.04271	0.02011	0	0.0156	0.00393	0.00809	0.06489	0.02075	0.05331	56476	-	15:+:23179869-23182049	ABCB10P1	ATP binding cassette subfamily B member 10 pseudogene 1 [Source:HGNC Symbol;Acc:HGNC:14114]
ENSG00000279068	0	0.01342	0	0	0.05391	0.10879	0	0	0	0	-	-	5:+:141182409-141188582	AC244517.6	-
ENSG00000223764	0.59588	2.17438	0.39723	0.85821	0.15976	1.12638	0.65224	0.33177	0.89822	0.74604	100130417	-	1:-:916865-921016	AL645608.1	uncharacterized LOC100130417
ENSG00000279062	0	0	0	0	0	0.01464	0	0	0	0	-	-	21:+:10136419-10137004	CR382287.1	-
ENSG00000223768	1.33092	3.04237	0.02303	2.17184	1.78471	5.62689	0.08915	2.1349	1.80588	0.29429	102723489	P59089	21:+:45288050-45297806	LINC00205	long intergenic non-protein coding RNA 205 [Source:HGNC Symbol;Acc:HGNC:16420]
ENSG00000236427	0	0	0	0	0	0	0	0.19012	0	0.06275	-	-	1:+:152205858-152207057	AL589986.2	-
ENSG00000236426	0.07431	0.02223	0	0.06786	0.12834	0.01689	0	0	0	0.05994	-	-	10:-:119330233-119336182	AL583824.1	-
ENSG00000236425	0	0	0	0.69358	0.09294	0	0.21691	0	0	0	-	-	3:-:195561215-195561580	AC069213.2	-
ENSG00000279065	0	0	0	0	0	0	0	0.00592	0	0	-	-	13:+:20194412-20196005	AL138688.1	-
ENSG00000136750	0.05104	0.02757	0	0.03061	0	0.00838	0	0.00307	0.00589	0	2572	Q05329	10:+:26216307-26304558	GAD2	glutamate decarboxylase 2 [Source:HGNC Symbol;Acc:HGNC:4093]
ENSG00000270789	0.84696	0.35288	0.24369	0.84878	0.17716	1.01305	0.49006	0.72072	0.56575	0.23068	-	-	15:-:32461666-32461809	AC135983.5	-
ENSG00000136754	25.1104	14.8861	16.2626	10.5743	13.3808	30.2801	21.6304	31.2596	19.3465	10.3835	10006	Q8IZP0	10:-:26746593-26861087	ABI1	abl interactor 1 [Source:HGNC Symbol;Acc:HGNC:11320]
ENSG00000136758	18.9719	21.6962	16.9336	19.1537	15.8948	27.1215	23.1815	24.5102	21.3558	17.1919	10730	Q96TA2	10:-:27110112-27155266	YME1L1	YME1 like 1 ATPase [Source:HGNC Symbol;Acc:HGNC:12843]
ENSG00000270781	0.40519	0.25323	0.23317	0.84336	1.10183	0.28509	0.61543	0.40749	0.3308	0.22072	-	-	17:+:48899131-48899748	AC091133.5	-
ENSG00000232508	0.07625	0.03706	0	0	0	0	0.11581	0	0	0	359747	-	2:-:88364695-88365608	MRPL45P1	mitochondrial ribosomal protein L45 pseudogene 1 [Source:HGNC Symbol;Acc:HGNC:29715]
ENSG00000232500	0.06676	0	0	0	0	0	0	0	0	0	-	-	11:+:64500853-64505386	AP005273.1	-
ENSG00000232502	1.04133	0	1.09982	0	0.32231	0	2.59748	2.39311	3.16687	2.51796	-	-	2:-:94760774-94761116	AC073464.2	-
ENSG00000232504	0.27815	0.16224	0.17927	0.8045	0.08689	0	0.27038	0.1928	0.24277	0.15909	101928113	-	2:+:85889280-85890980	ST3GAL5-AS1	ST3GAL5 antisense RNA 1 (head to head) [Source:HGNC Symbol;Acc:HGNC:51129]
ENSG00000249087	2.36575	4.10215	0.92521	1.03403	1.35166	2.56626	3.85738	1.34683	2.44114	1.39815	148898	Q8NC38	1:+:23368997-23371839	ZNF436-AS1	ZNF436 antisense RNA 1
ENSG00000116014	0.17631	0.32263	0.50131	0.28541	0.26828	1.01645	0.17327	0.06739	0.09699	0.09886	84634	Q969F8	19:+:917287-921015	KISS1R	KISS1 receptor [Source:HGNC Symbol;Acc:HGNC:4510]
ENSG00000116017	7.26167	3.68833	6.04008	4.74657	2.56768	5.45573	4.944	9.36556	7.42488	4.82487	1820	Q99856	19:+:925781-975934	ARID3A	AT-rich interaction domain 3A [Source:HGNC Symbol;Acc:HGNC:3031]
ENSG00000116016	18.6353	7.7604	15.8591	52.5626	5.63317	15.497	21.9876	19.8208	32.6712	20.3596	2034	B3KW07	2:+:46293667-46386703	EPAS1	endothelial PAS domain protein 1 [Source:HGNC Symbol;Acc:HGNC:3374]
ENSG00000249082	0.26868	0.55255	0.17692	0.22306	0.04035	0	0.1465	0.05596	0	2.34455	101927953	-	5:-:135038831-135040047	C5orf66-AS1	C5orf66 antisense RNA 1
ENSG00000249089	0	0	0	0.06353	0	0	0	0	0	0	106479028	-	5:+:39022411-39022558	AIG1P1	androgen induced 1 pseudogene 1 [Source:HGNC Symbol;Acc:HGNC:43926]
ENSG00000242860	0	0.11523	0.1492	0	0.20247	0	0	0	0	0.19772	106480970	-	1:+:62072448-62072741	RN7SL180P	RNA, 7SL, cytoplasmic 180, pseudogene [Source:HGNC Symbol;Acc:HGNC:46196]
ENSG00000234030	0.1159	0.01878	0.05836	0.08339	0.07542	0.66594	0.19559	0.14644	0.34121	0	100873880	-	21:+:43783123-43783573	TMEM97P1	transmembrane protein 97 pseudogene 1 [Source:HGNC Symbol;Acc:HGNC:39640]
ENSG00000242861	19.0003	29.0576	18.4787	16.6964	13.6356	28.1599	13.2317	11.3327	18.9623	9.40215	-	-	1:-:225840883-225846522	AL591895.1	-
ENSG00000120440	0.03685	0.06614	0.03426	0.06119	0	0.01117	0.02296	0.01228	0.00589	0.02973	83887	Q9BWV7	6:+:167325086-167359503	TTLL2	tubulin tyrosine ligase like 2 [Source:HGNC Symbol;Acc:HGNC:21211]
ENSG00000248919	0.10969	0.04443	0.03375	0.0855	0.0238	0.09304	0.03702	0.0561	0.06332	0.03776	100526740	B4DJ38	7:-:99419749-99466197	ATP5MF-PTCD1	ATP5MF-PTCD1 readthrough [Source:HGNC Symbol;Acc:HGNC:38844]
ENSG00000180211	2.28161	4.29502	3.55096	2.149	4.39368	1.24631	2.10027	1.01088	1.4009	1.30498	-	-	6:-:39958414-39958833	FO393411.1	-
ENSG00000271259	0.45171	0.76849	0.45489	0.59197	0.3937	0.58797	0.84944	0.4368	0.4526	0.23068	-	-	12:+:89371820-89372359	AC010201.1	-
ENSG00000187244	15.9223	36.3058	36.479	15.7011	40.8591	63.6363	16.3884	19.5875	24.9114	15.586	4059	P50895	19:+:44809059-44821421	BCAM	basal cell adhesion molecule (Lutheran blood group) [Source:HGNC Symbol;Acc:HGNC:6722]
ENSG00000271257	0.23603	0	0	0.06947	0	0	0	0	0.17836	0	-	-	5:+:58503295-58503700	AC008814.1	-
ENSG00000276203	0.01249	0.14019	0.02058	0.03309	0.01773	0.06823	0.27825	0.05165	0.01298	0.03139	441425	Q5VUR7	9:-:66106815-66153135	ANKRD20A3	ankyrin repeat domain 20 family member A3 [Source:HGNC Symbol;Acc:HGNC:31981]
ENSG00000271252	0	0	0	0	0	0.53819	0	0	0	0	-	-	1:+:95743096-95759470	AL683887.1	-
ENSG00000270124	0.2899	0.15501	0.27735	0.67268	0.18394	0.55684	0.14677	0	0.10543	0.04145	-	-	16:-:85580009-85583571	AC092127.2	-
ENSG00000270127	13.3719	4.14767	9.3238	13.7348	6.10829	9.14146	4.8112	4.37189	8.36616	10.6543	-	-	15:-:100547765-100550153	AC027020.2	-
ENSG00000174099	0.89881	0.28821	0.79733	2.88595	0.26298	0.86796	0.90892	0.46123	7.85034	0.397	253827	Q8IXL7	12:+:65278643-65491430	MSRB3	methionine sulfoxide reductase B3 [Source:HGNC Symbol;Acc:HGNC:27375]
ENSG00000278338	0.03242	0.03151	0.15914	0.10495	0	0.13969	0.01641	0.1141	0.02526	0.02318	100507240	-	13:+:41955808-41981565	VWA8-AS1	VWA8 antisense RNA 1 (head to head)
ENSG00000224237	0	0	0	0	0	0	0	0	0	0.16363	100462954	-	3:-:27214816-27215018	MINOS1P3	mitochondrial inner membrane organizing system 1 pseudogene 3 [Source:HGNC Symbol;Acc:HGNC:44093]
ENSG00000224236	0	0.01011	0	0	0	0	0.01053	0	0	0	286423	-	X:-:123116107-123117781	MRRFP1	mitochondrial ribosome recycling factor pseudogene 1 [Source:HGNC Symbol;Acc:HGNC:35238]
ENSG00000224239	0.29798	0	0	0.51077	0	0.12086	0	0	0.40069	0	-	-	3:+:857124-858091	AC090044.1	-
ENSG00000278330	0.40701	0.17616	0.20774	0.38209	0.17144	0.23341	0.28228	0.13284	0.2607	0.16476	-	-	18:+:77112602-77115726	AC018529.2	-
ENSG00000137404	5.39735	6.10435	5.72709	7.21806	13.0033	8.21186	8.2	10.3761	8.14456	7.77247	11270	Q8IXM6	6:-:30688047-30691420	NRM	nurim [Source:HGNC Symbol;Acc:HGNC:8003]
ENSG00000235197	0	0.03338	0	0	0	0	0.01738	0	0	0	79231	-	10:+:37894637-37896666	ZNF33CP	zinc finger protein 33C, pseudogene [Source:HGNC Symbol;Acc:HGNC:30957]
ENSG00000264655	0.19677	0.13912	0	0	0.43655	0.56385	0.19925	0.42622	1.24534	0	390791	-	17:+:40367952-40368438	PPIAP54	peptidylprolyl isomerase A pseudogene 54 [Source:HGNC Symbol;Acc:HGNC:53678]
ENSG00000275576	0.15184	0.20296	0.11468	0.10242	0	0.31782	0.15375	0	0.2761	0.03618	-	-	20:+:32116171-32116629	AL049539.1	-
ENSG00000275572	0.09012	0	0.11092	0.11887	0	0.06904	0.10139	0.07591	0.03121	0.07636	402635	A4D1Z8	7:-:2474844-2476894	GRIFIN	galectin-related inter-fiber protein [Source:HGNC Symbol;Acc:HGNC:4577]
ENSG00000162840	0.71406	0.92558	0.57528	0.15413	2.64876	2.29768	0.28922	0.67024	0.74197	1.95132	4503	-	4:+:68376323-68376505	MT2P1	metallothionein 2 pseudogene 1 [Source:HGNC Symbol;Acc:HGNC:7407]
ENSG00000060138	22.4842	21.4372	21.5483	16.3905	17.0236	20.9276	20.9136	53.813	20.0657	14.1031	8531	P16989	12:-:10699089-10723312	YBX3	Y-box binding protein 3 [Source:HGNC Symbol;Acc:HGNC:2428]
ENSG00000281593	0.14389	0.1526	0.13173	0.15529	0.21707	0.02577	0	0.0425	0.02718	0.22444	-	-	7:+:30362400-30412502	AC006978.2	-
ENSG00000044012	0	0	0	0	0	0	0	0	0	0.1391	2981	Q16661	1:+:42153421-42155824	GUCA2B	guanylate cyclase activator 2B [Source:HGNC Symbol;Acc:HGNC:4683]
ENSG00000231852	0.75766	0.60847	0.60014	0.29088	0.3508	0.07965	0.30627	0.55786	0.34851	0.2084	1589	Q08AG9	6:+:32038265-32041670	CYP21A2	cytochrome P450 family 21 subfamily A member 2 [Source:HGNC Symbol;Acc:HGNC:2600]
ENSG00000231851	0.32901	0.15297	0.14406	0.16982	0.27927	0.66225	0.08691	0.15492	0.20809	0.15	101927492	-	2:-:105097052-105102944	AC104655.1	uncharacterized LOC101927492
ENSG00000130751	0.51284	1.16441	0.89021	0.3969	1.02758	0.97709	0.45438	0.7089	0.27696	0.76226	4861	Q99742	19:+:47019820-47045775	NPAS1	neuronal PAS domain protein 1 [Source:HGNC Symbol;Acc:HGNC:7894]
ENSG00000180818	0	0.29792	0.02258	0	0	0.48593	0.15137	0	0	0	3226	Q9NYD6	12:+:53985065-53990279	HOXC10	homeobox C10 [Source:HGNC Symbol;Acc:HGNC:5122]
ENSG00000231859	0	0.15047	0	0.09545	0.04317	0	0.26866	0.40709	0.27569	0.02108	-	-	7:+:97906429-97906822	AC079781.1	-
ENSG00000130755	57.1106	14.9658	39.3252	36.3581	36.1616	4.92982	14.2559	8.71305	21.4088	28.6865	9535	O60234	19:-:39328353-39342372	GMFG	glia maturation factor gamma [Source:HGNC Symbol;Acc:HGNC:4374]
ENSG00000186115	0.50462	0	0	0	0	0.07101	0.20214	0.24924	0.00864	0.33038	8529	P78329	19:-:15878023-15898120	CYP4F2	cytochrome P450 family 4 subfamily F member 2 [Source:HGNC Symbol;Acc:HGNC:2645]
ENSG00000206150	0	0	0.04367	0.0468	0	0.04272	0.05489	0.02348	0.05633	0	440163	Q5GAN3	14:-:21032820-21034785	RNASE13	ribonuclease A family member 13 (inactive) [Source:HGNC Symbol;Acc:HGNC:25285]
ENSG00000110756	8.42043	3.14117	2.87613	6.62062	5.82041	4.77677	4.57581	5.42364	4.5675	4.66923	11234	Q9UPZ3	11:-:18278668-18322198	HPS5	HPS5, biogenesis of lysosomal organelles complex 2 subunit 2 [Source:HGNC Symbol;Acc:HGNC:17022]
ENSG00000248840	0.0637	0.23224	0	0.06875	0.29538	0.43925	0.08063	0.08624	0.34752	0.04555	-	-	4:+:3312512-3313058	AL645949.1	-
ENSG00000248844	0.01747	0	0	0	0	0.06452	0	0	0	0.0333	101928443	-	11:-:70056230-70065371	AP003555.1	uncharacterized LOC101928443
ENSG00000248846	0.34102	0	0	0.15056	0	0	0.28253	0	0	0.08866	101928741	-	5:-:66206212-66209447	LINC02065	long intergenic non-protein coding RNA 2065 [Source:HGNC Symbol;Acc:HGNC:52910]
ENSG00000248848	0.01919	0	0	0.11045	0	0	0	0.02771	0.17944	0.18901	10895	-	4:-:74054038-74055399	PPBPP2	pro-platelet basic protein pseudogene 2
ENSG00000134278	2.79139	6.69408	8.81997	1.94745	0.6236	6.51203	11.098	8.82248	6.38156	3.02581	56907	Q08AE8	18:-:12446512-12658134	SPIRE1	spire type actin nucleation factor 1 [Source:HGNC Symbol;Acc:HGNC:30622]
ENSG00000202474	4.97805	1.1387	2.43284	5.84654	3.1443	4.11028	2.29795	1.5857	2.66235	2.16334	100873536	-	9:-:62802320-62802438	RNA5SP283	RNA, 5S ribosomal pseudogene 283 [Source:HGNC Symbol;Acc:HGNC:43183]
ENSG00000230815	0.06164	0	0	0.04435	0	0.06072	0	0	0.25619	0	-	-	9:+:94824272-94824773	AL807757.1	-
ENSG00000064726	19.9265	15.9183	13.9917	17.0064	13.1975	17.9074	14.5891	20.8953	19.8062	15.8719	53339	Q9H0C5	15:-:83016422-83067354	BTBD1	BTB domain containing 1 [Source:HGNC Symbol;Acc:HGNC:1120]
ENSG00000217791	0.02819	0.00685	0	0	0.01376	0.04166	0	0	0	0	454	-	5:+:53859166-53860401	ASS1P9	argininosuccinate synthetase 1 pseudogene 9 [Source:HGNC Symbol;Acc:HGNC:772]
ENSG00000072506	47.1988	67.2815	74.5662	37.1268	77.9995	46.3304	37.8558	47.0392	37.4419	40.7476	3028	Q99714	X:-:53431258-53434373	HSD17B10	hydroxysteroid 17-beta dehydrogenase 10 [Source:HGNC Symbol;Acc:HGNC:4800]
ENSG00000181135	1.37689	1.43761	1.22713	1.62419	1.42471	4.89749	3.12023	4.15601	4.16188	1.78243	101928160	E9PQ20,E9PNV7,E9PJ46,E9PPS7,A0A2R8YE36,E9PHZ0,Q96C28,E9PS67,E9PP66,E9PKX4	8:+:143684452-143713898	ZNF707	uncharacterized LOC101928160
ENSG00000134183	0	0.06133	0	0	0.02463	0	0	0	0	0	2780	Q5T697	1:-:109603267-109619929	GNAT2	G protein subunit alpha transducin 2 [Source:HGNC Symbol;Acc:HGNC:4394]
ENSG00000270587	0.78046	0.43063	1.2108	1.06995	1.37957	1.14276	0.6194	1.85043	0.83287	1.12603	-	-	17:-:63610772-63611184	AC046185.2	-
ENSG00000134186	8.81043	3.4578	3.38733	12.3419	8.13258	8.82157	10.2572	7.2988	6.33343	5.17225	55119	Q69YH0	1:+:108692323-108701803	PRPF38B	pre-mRNA processing factor 38B [Source:HGNC Symbol;Acc:HGNC:25512]
ENSG00000134184	1.86578	1.99589	3.88706	0.94692	0.89034	1.15804	3.73635	0.35306	8.07903	0.96863	2944	P09488	1:+:109687814-109709039	GSTM1	glutathione S-transferase mu 1 [Source:HGNC Symbol;Acc:HGNC:4632]
ENSG00000262712	1.19343	3.82824	1.17483	0.76218	1.51403	0.64281	1.24012	1.40386	1.21219	0.82661	-	-	16:-:4335870-4337818	AC012676.1	-
ENSG00000262714	1.35432	1.19405	0.07372	0.39943	0.67888	1.3741	2.64799	0.55499	0	0.98475	-	-	16:+:53386944-53389085	AC007342.5	-
ENSG00000248211	0	0	0	0.08176	0	0	0.03835	0	0	0.05416	100874024	-	5:+:136214048-136222159	TRPC7-AS1	TRPC7 antisense RNA 1 [Source:HGNC Symbol;Acc:HGNC:40936]
ENSG00000248213	0.61938	0.16258	0.25885	1.21659	0.29324	0.83279	0.64285	0.52994	0.5213	0.062	100420203	-	4:-:118635970-118638782	CICP16	capicua transcriptional repressor pseudogene 16 [Source:HGNC Symbol;Acc:HGNC:38550]
ENSG00000037042	10.2389	11.4723	12.441	8.47592	9.16041	12.754	7.46233	12.9781	15.6418	7.67232	27175	Q9NRH3	17:+:42659305-42667006	TUBG2	tubulin gamma 2 [Source:HGNC Symbol;Acc:HGNC:12419]
ENSG00000260621	0.07934	0	0	0	0	0	0	0	0	0	-	-	16:+:56409320-56411683	AC092140.1	-
ENSG00000260626	0.04667	0	0	0	0	0	0	0	0	0	-	-	16:-:33533816-33534976	AC136944.1	-
ENSG00000284716	0.03341	0.11368	0.0757	0.18029	0	0.08227	0.07612	0.10855	0.06075	0	-	-	1:-:7998187-7999934	AL034417.3	-
ENSG00000078487	3.38696	4.7246	2.44575	2.89593	2.0965	1.69398	1.91151	1.91087	2.57809	1.37156	55063	Q9H0M4	7:-:100400826-100428992	ZCWPW1	zinc finger CW-type and PWWP domain containing 1 [Source:HGNC Symbol;Acc:HGNC:23486]
ENSG00000260625	0.95761	1.00853	0.41521	0.61722	0.20773	0.85156	0.16161	0.38892	0.04146	0.24089	-	-	16:+:31508471-31509256	AC026471.2	-
ENSG00000260628	0	0.03803	0	0	0	0.03468	0	0.05508	0	0	-	-	16:+:31975803-32003728	AC142381.3	-
ENSG00000042753	32.3106	33.9806	51.6132	26.5338	79.225	51.4515	25.8008	43.9022	31.5332	48.0234	1175	P53680	19:-:46838136-46850992	AP2S1	adaptor related protein complex 2 sigma 1 subunit [Source:HGNC Symbol;Acc:HGNC:565]
ENSG00000196096	0.16142	0.07846	0.04064	0.0871	0	0.15403	0.09705	0.15297	0.04193	0.09617	-	-	2:-:213276552-213284205	AC079610.1	-
ENSG00000283684	0	0	0.01343	0.0096	0	0.01314	0.0045	0	0	0	-	-	2:+:109937438-109985124	AC013268.5	-
ENSG00000105855	4.45236	1.71773	3.69013	0.18734	0.38715	6.08933	7.61287	7.4665	4.21661	3.28868	3696	Q9BUG9	7:+:20330702-20415754	ITGB8	integrin subunit beta 8 [Source:HGNC Symbol;Acc:HGNC:6163]
ENSG00000105854	8.19021	8.02169	5.07247	6.50033	7.46608	16.642	7.92824	32.6355	7.95669	6.81988	5445	Q15165	7:-:95404863-95435329	PON2	paraoxonase 2 [Source:HGNC Symbol;Acc:HGNC:9205]
ENSG00000111481	28.187	35.3894	30.7717	21.7465	34.2336	29.1331	26.07	36.9076	24.5524	26.0927	22818	P61923	12:+:54301202-54351849	COPZ1	coatomer protein complex subunit zeta 1 [Source:HGNC Symbol;Acc:HGNC:2243]
ENSG00000105856	9.75818	5.9114	4.19793	7.68019	6.27047	13.1331	7.44193	4.88904	8.86526	6.60981	26959	A0A024R722	7:+:107168961-107202529	HBP1	HMG-box transcription factor 1 [Source:HGNC Symbol;Acc:HGNC:23200]
ENSG00000105851	3.91507	0.44559	0.71456	3.60854	0.78586	0.43991	1.65415	0.8528	1.067	1.09512	5294	P48736	7:+:106865278-106907145	PIK3CG	phosphatidylinositol-4,5-bisphosphate 3-kinase catalytic subunit gamma [Source:HGNC Symbol;Acc:HGNC:8978]
ENSG00000079689	0	0	0.10063	0	0	0	0.11904	0	0	0	10590	O76038	6:+:25652201-25701783	SCGN	secretagogin, EF-hand calcium binding protein [Source:HGNC Symbol;Acc:HGNC:16941]
ENSG00000105852	0.12938	0.05241	0.27144	0.39097	0.06315	0.0085	0.38429	0.13779	0.03585	0.08839	5446	Q15166	7:-:95359944-95396368	PON3	paraoxonase 3 [Source:HGNC Symbol;Acc:HGNC:9206]
ENSG00000142252	12.4555	20.3478	18.9432	10.6243	16.5282	10.1136	8.32827	10.7652	10.1533	9.9263	79760	Q9H840	19:+:45079195-45091524	GEMIN7	gem nuclear organelle associated protein 7 [Source:HGNC Symbol;Acc:HGNC:20045]
ENSG00000012174	2.22303	3.24645	1.38272	2.12219	1.33079	4.49194	3.05138	3.62938	2.94263	1.60098	51360	O43462	X:+:21839636-21885424	MBTPS2	membrane bound transcription factor peptidase, site 2 [Source:HGNC Symbol;Acc:HGNC:15455]
ENSG00000131002	6.64032	4.56095	0	6.82517	3.21111	6.72943	6.48269	1.52508	0	0	246126	Q9BZA5	Y:+:19567313-19606274	TXLNGY	taxilin gamma pseudogene, Y-linked
ENSG00000012171	0.64642	2.68255	0.7179	0.92421	0.38332	1.33596	1.15158	0.65429	1.83613	1.29433	7869	Q13214	3:+:50267558-50277546	SEMA3B	semaphorin 3B [Source:HGNC Symbol;Acc:HGNC:10724]
ENSG00000135587	12.0509	11.5976	10.8987	11.834	12.5954	6.2505	7.32322	9.61761	8.97557	8.457	6610	O60906	6:+:109440763-109443919	SMPD2	sphingomyelin phosphodiesterase 2 [Source:HGNC Symbol;Acc:HGNC:11121]
ENSG00000084710	0.21715	0.29907	0.1052	0.23258	0.03453	1.01684	0.10744	0.01247	0.15812	0.17564	22979	B3KT90	2:+:25042130-25159137	EFR3B	EFR3 homolog B [Source:HGNC Symbol;Acc:HGNC:29155]
ENSG00000257022	0	0	0	0	0	0	0	0.30727	0	0	-	-	12:+:21827210-21887957	AC008250.1	-
ENSG00000214110	0.17458	0.43279	0.25493	0.83844	1.03103	1.77985	1.81196	0.33088	1.33331	0.93196	158222	-	9:-:14921337-14922334	LDHAP4	lactate dehydrogenase A pseudogene 4 [Source:HGNC Symbol;Acc:HGNC:6539]
ENSG00000071082	158.829	239.887	109.289	87.6382	180.488	75.4519	119.042	78.961	79.9719	87.8225	6160	P62899	2:+:101001715-101024032	RPL31	ribosomal protein L31 [Source:HGNC Symbol;Acc:HGNC:10334]
ENSG00000124490	0	0.02232	0	0.28491	0.12324	0	0.02324	0	0	0	7180	A0A024RD74	6:-:49692358-49713590	CRISP2	cysteine rich secretory protein 2 [Source:HGNC Symbol;Acc:HGNC:12024]
ENSG00000180660	0.10357	0	0.01159	0.02484	0.02247	0.00567	0.03787	0.01246	0.01196	0.02194	4081	F1T0A2	13:-:35474182-35477209	MAB21L1	mab-21 like 1 [Source:HGNC Symbol;Acc:HGNC:6757]
ENSG00000135638	0.40431	0.46521	0.43101	0.81644	1.40601	2.23551	0.16152	2.8616	1.8035	0	2016	Q04741	2:+:72916260-72936071	EMX1	empty spiracles homeobox 1 [Source:HGNC Symbol;Acc:HGNC:3340]
ENSG00000180662	0.26053	0.01583	0	0	0	0	0	0.03527	0	0.01552	319145	-	14:-:65467807-65468341	RPL21P8	ribosomal protein L21 pseudogene 8 [Source:HGNC Symbol;Acc:HGNC:19779]
ENSG00000180667	2.9003	1.90265	1.89962	4.33977	1.59098	6.80199	4.78596	1.98797	2.03638	3.65492	55432	Q5VVQ6	1:-:207043849-207052980	YOD1	YOD1 deubiquitinase [Source:HGNC Symbol;Acc:HGNC:25035]
ENSG00000188419	2.51926	2.17384	1.09294	2.82545	1.20796	3.1704	3.19071	2.46432	2.56848	1.72429	1121	A8K545	X:-:85861180-86047562	CHM	CHM, Rab escort protein 1 [Source:HGNC Symbol;Acc:HGNC:1940]
ENSG00000135632	14.6447	12.9541	10.0785	8.00828	13.7798	11.7902	12.929	16.405	10.1714	8.75406	10322	Q6GMV2	2:+:73214222-73227237	SMYD5	SMYD family member 5 [Source:HGNC Symbol;Acc:HGNC:16258]
ENSG00000135631	1.63913	1.5875	2.73207	4.05887	1.84705	3.30455	2.06843	1.95569	5.88802	5.16762	26056	Q9BXF6	2:-:73073382-73156721	RAB11FIP5	RAB11 family interacting protein 5 [Source:HGNC Symbol;Acc:HGNC:24845]
ENSG00000135636	3.02714	1.54414	2.23979	7.34794	2.11533	2.42821	2.95897	1.4266	5.98644	3.56102	8291	O75923	2:+:71453722-71686768	DYSF	dysferlin [Source:HGNC Symbol;Acc:HGNC:3097]
ENSG00000135637	3.87814	3.20984	2.13188	2.30583	1.52817	2.65126	2.67679	2.29659	1.8799	1.64495	84865	Q17RM4	2:-:74471986-74483408	CCDC142	coiled-coil domain containing 142 [Source:HGNC Symbol;Acc:HGNC:25889]
ENSG00000147155	6.92153	7.17532	13.6493	10.8147	20.7285	5.30754	8.66735	5.62021	7.35731	9.20072	10682	A0A024QYX0	X:+:48521158-48528716	EBP	emopamil binding protein (sterol isomerase) [Source:HGNC Symbol;Acc:HGNC:3133]
ENSG00000112539	0.6767	1.11534	0.70105	1.2298	0.71372	0.27199	0.47256	0.18112	0.23034	0.23727	168090	Q5T5N4	6:-:165279664-165309607	C6orf118	chromosome 6 open reading frame 118 [Source:HGNC Symbol;Acc:HGNC:21233]
ENSG00000272905	0.16954	1.29318	0.43339	0.19705	0.1273	0.42392	0.29052	0.42372	0.62334	0.19891	-	-	7:+:32845394-32846061	AC018648.1	-
ENSG00000114503	21.3463	25.1058	17.6334	16.2703	15.7839	14.4825	16.7229	51.1725	10.5601	15.2481	22916	P52298	3:-:196935402-196942597	NCBP2	nuclear cap binding protein subunit 2 [Source:HGNC Symbol;Acc:HGNC:7659]
ENSG00000184992	9.40872	15.2107	8.53543	9.99443	9.69992	10.6528	16.5052	17.2278	14.0287	7.37381	140707	Q8WY22	12:+:124993700-125031231	BRI3BP	BRI3 binding protein [Source:HGNC Symbol;Acc:HGNC:14251]
ENSG00000116670	7.28062	14.7648	14.3762	6.1378	13.7945	9.0742	9.65178	5.90959	7.64679	7.23765	10459	Q9UI95	1:-:11674480-11691650	MAD2L2	mitotic arrest deficient 2 like 2 [Source:HGNC Symbol;Acc:HGNC:6764]
ENSG00000259767	0.26864	0.16789	0.01932	0.57985	0.11239	0.30242	0.64118	0.58189	0.21932	0.07317	-	-	15:-:83022236-83024336	AC022558.1	-
ENSG00000115677	24.5393	32.4496	30.7514	24.8345	23.0126	37.5415	32.4055	38.6156	27.3328	23.359	3069	A0A024R4E5	2:-:241227264-241317061	HDLBP	high density lipoprotein binding protein [Source:HGNC Symbol;Acc:HGNC:4857]
ENSG00000259763	0.3508	0	0	0.16827	0	0.13438	0.03947	0.06332	0.20251	0	111082990	-	15:+:96235785-96236703	LINC02157	long intergenic non-protein coding RNA 2157 [Source:HGNC Symbol;Acc:HGNC:53018]
ENSG00000259762	0.47614	0.39431	0.10655	0.09516	0	0.03474	0.28571	0.0764	0	0	-	-	15:-:85750336-85752901	AC021739.5	-
ENSG00000259761	0	0	0	0	0	0	0	0	0	0.13052	-	-	15:+:87042054-87047161	AC078905.1	-
ENSG00000259760	0.17599	0	0	0.14245	0	0	0.31186	0.14295	0.04572	0.92272	-	-	15:-:99396613-99401315	AC015660.3	-
ENSG00000259768	0.81862	0.70488	0.59247	1.36504	1.38922	0.7213	0.62305	0.62159	0.71414	0.40304	-	-	16:+:72665170-72791624	AC004943.2	-
ENSG00000261971	4.89859	7.3958	2.84213	6.61109	1.5792	4.17972	3.62878	3.68659	5.66943	5.04877	100507419	-	16:-:3051096-3059370	MMP25-AS1	MMP25 antisense RNA 1 [Source:HGNC Symbol;Acc:HGNC:51372]
ENSG00000261970	0.1899	0.11538	0	0	0.06951	0.23382	0.04807	0	0	0	-	-	6:+:79552794-79553160	AL391840.1	-
ENSG00000267590	0.06914	0	0	0	0	0.17026	0.28004	0.1872	0	0.03295	100131388	-	19:+:44297104-44297355	NDUFA3P1	NADH:ubiquinone oxidoreductase subunit A3 pseudogene 1 [Source:HGNC Symbol;Acc:HGNC:45043]
ENSG00000261978	0	0	0.08395	0.04499	0	0	0.0211	0	0	0	-	-	17:+:80023894-80026107	AC116025.1	-
ENSG00000116852	8.34161	0.40359	2.16327	9.85223	0.44164	2.19578	5.81107	1.67266	4.20339	6.43919	23046	O75037	1:-:200969390-201023700	KIF21B	kinesin family member 21B [Source:HGNC Symbol;Acc:HGNC:29442]
ENSG00000226284	0.81722	0.52435	0.41149	0.40571	0.65415	0.67619	0.61235	0.83197	0.49251	0.483	87171	-	20:+:49134480-49135012	ARPC3P1	actin related protein 2/3 complex subunit 3 pseudogene 1 [Source:HGNC Symbol;Acc:HGNC:16092]
ENSG00000258620	0.115	0.02795	0	0	0	0	0	0	0	0.08222	-	-	14:+:100406599-100407613	AL135838.1	-
ENSG00000267597	0	0	0	0	0	0	0	0	0.0488	0	619449	-	18:-:61957273-61958014	RPIAP1	ribose 5-phosphate isomerase A pseudogene 1 [Source:HGNC Symbol;Acc:HGNC:27250]
ENSG00000162592	0.0122	0.11859	0.02457	0	0.01191	0.04205	0.02059	0.04404	0.02957	0	148870	Q2M243	1:+:3746460-3771645	CCDC27	coiled-coil domain containing 27 [Source:HGNC Symbol;Acc:HGNC:26546]
ENSG00000219747	0.96795	2.40479	0.43323	0.39465	1.40682	0.42376	0.98013	0.34944	0.84932	0.73817	-	-	6:+:151099529-151099933	AL133260.1	-
ENSG00000029364	8.10485	6.36485	5.1905	10.3294	5.44602	7.00342	7.32294	5.82542	3.73445	8.82579	55334	C4N9M8	14:+:69398015-69462388	SLC39A9	solute carrier family 39 member 9 [Source:HGNC Symbol;Acc:HGNC:20182]
ENSG00000125255	0.01844	0	0	0	0	0	0	0	0	0	6555	Q12908	13:-:103043998-103066846	SLC10A2	solute carrier family 10 member 2 [Source:HGNC Symbol;Acc:HGNC:10906]
ENSG00000227258	0.23451	0.10977	0.12245	0.18123	0.03391	0	0.04104	0.19127	0.64678	0	101929212	-	13:+:44110451-44240517	SMIM2-AS1	SMIM2 antisense RNA 1
ENSG00000227256	0.26055	0.18722	0.20535	0.26897	0.1327	0.47983	0.47031	0.29446	0.40022	0.08639	100874202	-	21:+:32277863-32280988	MIS18A-AS1	MIS18A antisense RNA 1 [Source:HGNC Symbol;Acc:HGNC:40106]
ENSG00000227257	0.04456	0.06498	0	0.09618	0	0.04389	0.09024	0	0	0	-	-	9:+:96918928-96919318	AL158827.1	-
ENSG00000227252	0.20839	0.27856	0.57712	0.39359	0.32693	0.95672	0.30145	0.37079	0.10827	0.39021	-	-	2:-:237059434-237085817	AC105760.2	-
ENSG00000227253	0.1414	0.16037	0.0712	0.19499	0.12269	0.08511	0.24658	0.14463	0.42444	0.21716	-	-	10:+:32266289-32269474	AL158834.2	-
ENSG00000267734	0.04671	0	0	0	0	0	0	0	0	0	-	-	1:-:86932199-86934891	AL121989.1	-
ENSG00000105143	0	0	0	0	0	0.86193	0	0.00987	0	0.00434	6511	B7Z7Q5	19:-:14950034-15022990	SLC1A6	solute carrier family 1 member 6 [Source:HGNC Symbol;Acc:HGNC:10944]
ENSG00000105141	0.01993	0	0.01003	0.04302	0.01945	0.07852	0.03027	19.9328	0	0.13773	23581	P31944	19:+:15049384-15058293	CASP14	caspase 14 [Source:HGNC Symbol;Acc:HGNC:1502]
ENSG00000105146	1.64572	0.86517	2.34186	0.98459	1.5672	1.45368	4.9585	9.41069	0.92471	1.1084	6795	Q9UQB9	19:+:57230802-57235548	AURKC	aurora kinase C [Source:HGNC Symbol;Acc:HGNC:11391]
ENSG00000267631	0.03153	0.04086	0.03175	0.01134	0.18464	0.08281	0	0.03414	0.26206	0.04007	114335	A6NKQ9	19:-:49035610-49036895	CGB1	chorionic gonadotropin beta subunit 1 [Source:HGNC Symbol;Acc:HGNC:16721]
ENSG00000200558	0	0	0	0	0	0.07873	0	0	0	0	106480767	-	16:+:68742480-68742588	RNA5SP429	RNA, 5S ribosomal pseudogene 429 [Source:HGNC Symbol;Acc:HGNC:43329]
ENSG00000267633	0	0.0235	0.09739	0	0	0.04763	0	0	0	0	-	-	19:-:13772118-13774118	AC008686.1	-
ENSG00000142920	1.48359	1.46552	3.51106	0.9475	2.43228	0.72087	2.59026	2.03975	1.69336	1.10278	113451	Q96A70	1:+:33081104-33120530	AZIN2	antizyme inhibitor 2 [Source:HGNC Symbol;Acc:HGNC:29957]
ENSG00000267637	0	0.03798	0	0.16864	0	0	0	0	0	0.22344	-	-	17:+:59784813-59785035	AC040904.1	-
ENSG00000235949	0	0.05881	0	0	0	0	0	0	0	0	-	-	2:-:154696462-154697817	AC061961.1	-
ENSG00000211798	1.80171	0	0.37883	0.6624	0.36721	0.09751	0.72173	0.4503	0	0.60396	28665	A0A075B6X5	14:+:22003106-22003673	TRAV18	T cell receptor alpha variable 18 [Source:HGNC Symbol;Acc:HGNC:12114]
ENSG00000235942	0	0	0	0	0	0	0	0	0	0.30414	448835	A0A183	1:+:152842868-152843983	LCE6A	late cornified envelope 6A [Source:HGNC Symbol;Acc:HGNC:31824]
ENSG00000146205	0.44361	0.08923	0.47754	0.18325	0.13887	0.54395	0.17658	0.04804	0.14623	0.12249	50636	Q6IWH7	2:+:241188509-241225377	ANO7	anoctamin 7 [Source:HGNC Symbol;Acc:HGNC:31677]
ENSG00000235944	3.39835	1.29869	2.02746	2.44645	1.29664	1.64018	1.45231	1.92223	1.12068	1.18326	401303	A8K554	7:+:5823160-5854365	ZNF815P	zinc finger protein 815, pseudogene [Source:HGNC Symbol;Acc:HGNC:22029]
ENSG00000235947	1.93988	0.89087	0.11985	0.56514	0.33109	0.16412	1.19302	0.39957	0.44518	0.38573	100126791	-	3:-:4749192-4751590	EGOT	eosinophil granule ontogeny transcript (non-protein coding)
ENSG00000235946	0.79037	2.28801	1.92793	1.0615	2.16027	2.7854	1.70732	0.72284	1.89799	1.20548	-	-	X:-:104062542-104063037	AC234783.1	-
ENSG00000164418	0.00472	0.0379	0.08922	0.05099	0.01384	0.11403	0.10645	0.04861	0.05401	0.06531	2898	A8K0H7	6:+:101398788-102070083	GRIK2	glutamate ionotropic receptor kainate type subunit 2 [Source:HGNC Symbol;Acc:HGNC:4580]
ENSG00000164411	1.3535	0	0.11573	0.27217	0	2.52497	0.07758	1.46243	0.05307	0	375519	Q6PEY0	6:-:87282978-87329278	GJB7	gap junction protein beta 7 [Source:HGNC Symbol;Acc:HGNC:16690]
ENSG00000242507	0.01969	0.04467	0	0.01417	0	0.0388	0	0	0	0.02503	-	-	20:-:35520852-35528255	FO393401.2	-
ENSG00000280163	0.21844	0.10618	0.10475	0.30872	0.10154	0.33812	0.6109	0.22531	0.08106	0.10412	-	-	16:-:67205175-67206849	AC040160.2	-
ENSG00000202227	0.76121	0.16445	0	0.82152	0	0.24994	1.28463	0.1832	0.70307	0	106479691	-	2:-:48501922-48502024	RNU6-282P	RNA, U6 small nuclear 282, pseudogene [Source:HGNC Symbol;Acc:HGNC:47245]
ENSG00000255776	0.09669	0.0282	0.09737	0.10435	0.11326	0.0381	0.07832	0	0	0.07374	643996	-	12:+:9036344-9037244	VDAC2P2	voltage dependent anion channel 2 pseudogene 2 [Source:HGNC Symbol;Acc:HGNC:32693]
ENSG00000100532	1.45829	1.24512	1.60504	1.8643	1.55768	1.11494	0.9084	1.29616	1.85443	1.3119	10668	Q99675	14:+:54509812-54539309	CGRRF1	cell growth regulator with ring finger domain 1 [Source:HGNC Symbol;Acc:HGNC:15528]
ENSG00000198937	18.5491	22.8897	34.0431	15.4166	39.8955	15.0412	15.6615	12.4224	20.6046	26.5098	154467	Q9P0B6	6:-:37482920-37499922	CCDC167	coiled-coil domain containing 167 [Source:HGNC Symbol;Acc:HGNC:21239]
ENSG00000077454	12.345	5.72695	9.85707	12.963	6.59121	7.79178	7.82783	7.02444	8.17961	8.05669	4034	O75427	7:-:100574011-100586153	LRCH4	leucine rich repeats and calponin homology domain containing 4 [Source:HGNC Symbol;Acc:HGNC:6691]
ENSG00000273419	0.17453	0.24209	0.07716	0.42725	0.0935	0.33754	0.38362	0.26279	0.71434	0.14608	-	-	7:-:149858400-149862492	AC004877.1	-
ENSG00000263606	0.10394	0.04421	0.22897	0.72915	0.27268	0.07679	0.29601	0.07036	0.15525	0.10528	-	-	18:-:2945550-2946890	AP000919.1	-
ENSG00000077458	7.18324	3.15522	2.72249	6.25235	2.69107	3.32479	4.61497	3.90389	3.49225	3.91032	143684	Q5HYJ3	11:-:95768942-95790409	FAM76B	family with sequence similarity 76 member B [Source:HGNC Symbol;Acc:HGNC:28492]
ENSG00000226285	0	0	0	0	0	0	0.07483	0	0.0384	0	101059916	-	7:-:79543911-79544853	NUP35P2	nucleoporin 35 pseudogene 2 [Source:HGNC Symbol;Acc:HGNC:52371]
ENSG00000139292	1.43838	2.01767	4.45414	1.38942	0.76925	6.61192	0.77947	17.7271	10.5966	10.1042	8549	O75473	12:+:71439770-71586310	LGR5	leucine rich repeat containing G protein-coupled receptor 5 [Source:HGNC Symbol;Acc:HGNC:4504]
ENSG00000224541	0	0.23765	0	0	0	0	0	0	0	0	-	-	21:+:26158091-26175824	AP001439.1	-
ENSG00000212658	0.20378	0	0.06841	0.05498	0.16577	0	0.06878	0.07357	0.03529	0.16188	100533177	A8MX34	17:-:41301826-41302851	KRTAP29-1	keratin associated protein 29-1 [Source:HGNC Symbol;Acc:HGNC:34211]
ENSG00000265908	0.13089	0	0	0.07848	0.11357	0.3868	0.08836	0.07876	0	0	-	-	17:+:28944796-28945394	AC024267.5	-
ENSG00000229433	0.01681	0	0	0	0	0	0	0.04006	0	0	101928992	-	3:-:184756389-184773155	LINC02069	long intergenic non-protein coding RNA 2069
ENSG00000212657	0.07848	0	0.09597	0.0968	0.09303	0	0.02271	0.09714	0.02912	0.02138	100505753	A8MUX0	17:-:41307700-41309253	KRTAP16-1	keratin associated protein 16-1 [Source:HGNC Symbol;Acc:HGNC:18916]
ENSG00000253140	0.06489	0	0.27773	0.59528	0.06334	0	0.06571	0.07028	0.10114	0.15465	-	-	8:-:48515852-48517089	AC026904.2	-
ENSG00000260367	0.78392	0.68761	0.65293	1.29769	0.56386	1.02184	1.12204	0.41493	0.9003	0.67986	-	-	16:-:28973962-28978824	AC109460.1	-
ENSG00000260366	0.09538	0.43273	0.32018	0.54901	0.06207	0	0.19316	0.2066	0.19822	0.06062	-	-	19:+:48926171-48926444	AC026803.1	-
ENSG00000260361	0.39142	1.39037	0.90964	1.21314	0.84255	0.69697	0.66057	0.30435	0.49536	0.69363	-	-	15:-:92779757-92781492	AC106028.3	-
ENSG00000280160	0.63628	0.76367	0.45882	0.37726	0.58277	0.61902	0.57668	0.22545	0.83255	0.44181	-	-	16:+:31093727-31095944	AC135050.7	-
ENSG00000260369	0.22764	0.16172	0.16752	0.29292	0.30768	0.14661	0.17731	0.18016	0.3639	0.01669	-	-	17:-:80453735-80454729	AC120024.1	-
ENSG00000260368	0.48059	0.48945	0.39947	0.63393	0.61061	0.42079	0.20083	0.61963	0.33291	0.2836	-	-	8:-:100913247-100914388	AC027373.1	-
ENSG00000021300	3.00923	2.03614	2.58405	2.40336	1.62217	5.4343	1.22849	0.70384	1.11751	0.79795	58473	A0A024R5H9	11:+:73646178-73662819	PLEKHB1	pleckstrin homology domain containing B1 [Source:HGNC Symbol;Acc:HGNC:19079]
ENSG00000217026	0.02705	0	0	0.0876	0	0.0533	0	0	0	0	100288252	-	21:-:27420380-27421023	RPL10P1	ribosomal protein L10 pseudogene 1 [Source:HGNC Symbol;Acc:HGNC:10300]
ENSG00000217027	0.13428	0.06527	0.4564	0.34419	0.06554	0.31415	0.16996	0.25451	0.22674	0.17601	285741	-	6:-:144200447-144200965	TPT1P4	tumor protein, translationally-controlled 1 pseudogene 4 [Source:HGNC Symbol;Acc:HGNC:49298]
ENSG00000213332	0	0.02868	0	0	0	0	0	0	0	0	644042	-	4:-:186328716-186329601	SLC25A5P6	solute carrier family 25 member 5 pseudogene 6 [Source:HGNC Symbol;Acc:HGNC:512]
ENSG00000100399	0.71395	0.63868	1.14092	0.84649	0.45481	0.60091	1.89728	1.06728	0.50153	0.38982	150356	Q6NUI6	22:-:41229510-41240934	CHADL	chondroadherin like [Source:HGNC Symbol;Acc:HGNC:25165]
ENSG00000100393	11.6791	8.3803	5.2715	12.151	3.43422	13.8129	11.8535	10.4109	9.90069	6.77044	2033	Q7Z6C1	22:+:41091786-41180079	EP300	E1A binding protein p300 [Source:HGNC Symbol;Acc:HGNC:3373]
ENSG00000100395	8.14171	7.32164	7.94748	7.71125	7.42954	6.36767	7.63697	6.71311	6.72549	5.92549	83746	Q969R5	22:+:41205205-41231271	L3MBTL2	L3MBTL2, polycomb repressive complex 1 subunit [Source:HGNC Symbol;Acc:HGNC:18594]
ENSG00000259164	0	0	0	0	0	0	0	0.01565	0	0	-	-	14:+:77098311-77225462	AC007375.2	-
ENSG00000223208	0	0	0	0	0	0.08251	0	0.09072	0	0	106481564	-	4:-:119434005-119434108	RNU6-1217P	RNA, U6 small nuclear 1217, pseudogene [Source:HGNC Symbol;Acc:HGNC:48180]
ENSG00000223203	0	0	0	0	0	0	0	0.1832	0.08788	0	106480759	-	6:+:143449809-143449911	RNA5SP221	RNA, 5S ribosomal pseudogene 221 [Source:HGNC Symbol;Acc:HGNC:43121]
ENSG00000213338	0.23545	0.13418	0	0.10515	0	0.06398	0.06577	0.16707	0.1856	0.02322	469	-	X:-:154622428-154623500	ATF4P1	activating transcription factor 4 pseudogene 1 [Source:HGNC Symbol;Acc:HGNC:789]
ENSG00000196550	1.36788	2.23648	0.96009	2.41819	1.52185	1.59691	2.22919	1.69594	1.42372	1.03394	729533	Q5TYM5	1:-:206186179-206204414	FAM72A	family with sequence similarity 72 member A [Source:HGNC Symbol;Acc:HGNC:24044]
ENSG00000196553	0	0.01499	0	0	0	0.00304	0	0	0	0.00882	440184	A0A1B0GTZ2,A0A286YFE0,A0A1B0GV15,A0A1B0GWI1,A0A1B0GVV6,A0A1B0GW51,A0A286YEX8,A0A1B0GTP3	14:+:66411704-66498677	CCDC196	coiled-coil domain containing 196 [Source:HGNC Symbol;Acc:HGNC:20100]
ENSG00000196557	1.13678	0.79022	0.89911	0.89037	0.40217	0.95423	1.5785	0.65012	3.3206	0.73433	8912	O95180	16:+:1153121-1221772	CACNA1H	calcium voltage-gated channel subunit alpha1 H [Source:HGNC Symbol;Acc:HGNC:1395]
ENSG00000282206	0.44839	0.62272	0	1.03697	0	0.31548	0.71348	0.2775	0.26623	0.06106	-	-	3:+:195635188-195636301	AC233280.19	-
ENSG00000197208	1.57833	0.76247	1.77874	1.44456	1.95197	2.04632	2.64175	0.72306	2.68394	1.47367	6583	Q9H015	5:+:132294443-132344206	SLC22A4	solute carrier family 22 member 4 [Source:HGNC Symbol;Acc:HGNC:10968]
ENSG00000239468	0.54447	0.02941	0	0	0.02953	0.14898	0.2144	0	0	0	106481077	-	7:+:148890226-148890513	RN7SL569P	RNA, 7SL, cytoplasmic 569, pseudogene [Source:HGNC Symbol;Acc:HGNC:46585]
ENSG00000239462	0	0	0	0	0	0	0.04466	0	0	0	105374002	-	3:+:98902424-99018562	AC091212.1	uncharacterized LOC105374002
ENSG00000151292	3.6972	1.82254	0.87379	4.36811	4.75538	4.21505	5.74962	4.9137	5.07273	1.95486	1456	Q9Y6M4	5:+:123512099-123617045	CSNK1G3	casein kinase 1 gamma 3 [Source:HGNC Symbol;Acc:HGNC:2456]
ENSG00000113141	30.9384	25.1631	22.032	26.1301	29.3078	22.6252	23.9776	15.4092	16.0725	19.1235	3550	Q95HA6	5:+:140647058-140662479	IK	IK cytokine [Source:HGNC Symbol;Acc:HGNC:5958]
ENSG00000239465	0	0.17462	0.01809	0	0	0.07077	0	0	0	0.08561	-	-	15:-:64631109-64631914	AC090543.1	-
ENSG00000217684	0	0	0	0	0	0.07015	0	0	0	0	100271253	-	6:+:140761529-140762262	RPS3AP24	ribosomal protein S3a pseudogene 24 [Source:HGNC Symbol;Acc:HGNC:36267]
ENSG00000222359	0	0	0.08436	0.0904	0	0.33004	0	0.09072	0.17408	0.07985	106481889	-	16:+:90144592-90144695	RNU6-355P	RNA, U6 small nuclear 355, pseudogene [Source:HGNC Symbol;Acc:HGNC:47318]
ENSG00000211947	199.374	139.602	580.464	440.313	187.224	94.2327	447.601	154.974	56.6064	310.567	28444	A0A0B4J1V1	14:-:106235064-106235594	IGHV3-21	immunoglobulin heavy variable 3-21 [Source:HGNC Symbol;Acc:HGNC:5586]
ENSG00000026652	1.05207	1.27292	0.4412	1.64471	0.32293	1.09698	0.96671	0.57886	1.3595	1.53891	56895	Q9NRZ5	6:-:161129979-161274061	AGPAT4	1-acylglycerol-3-phosphate O-acyltransferase 4 [Source:HGNC Symbol;Acc:HGNC:20885]
ENSG00000205955	0	0	0	0.05147	0.03104	0	0	0	0	0.02652	730211	Q58FG0	3:+:184115352-184117898	HSP90AA5P	heat shock protein 90 alpha family class A member 5, pseudogene [Source:HGNC Symbol;Acc:HGNC:32535]
ENSG00000177971	32.1666	34.1932	31.7605	26.7321	42.5825	34.4215	22.2162	39.1484	26.0619	24.7903	55272	Q9NV31	15:-:75639085-75648706	IMP3	IMP3, U3 small nucleolar ribonucleoprotein [Source:HGNC Symbol;Acc:HGNC:14497]
ENSG00000211945	124.023	90.0405	572.639	279.304	203.907	813.867	949.629	110.803	105.312	244.556	28468	A0A0C4DH31	14:-:106184901-106185394	IGHV1-18	immunoglobulin heavy variable 1-18 [Source:HGNC Symbol;Acc:HGNC:5549]
ENSG00000205959	0.54738	0.26607	0.50443	0.64091	0.3705	0.41456	0.29805	0.64037	0.48828	0.64978	-	-	4:+:8482270-8512610	AC105345.1	-
ENSG00000185158	2.41472	2.93673	1.51547	1.88456	1.73977	2.24194	1.47043	1.14613	2.75407	2.25427	114659	Q96QE4	17:+:32007872-32053504	LRRC37B	leucine rich repeat containing 37B [Source:HGNC Symbol;Acc:HGNC:29070]
ENSG00000211683	0.5049	0.22595	0	0.20758	0.01565	0.17367	0.21911	0.11284	0.27481	0.0382	-	-	22:-:23630618-23638941	AP000346.1	-
ENSG00000211685	77.4166	25.9449	148.563	28.6959	48.0731	11.422	1.84024	4.45003	18.7197	27.3802	28834	A0M8Q6	22:+:22922594-22923034	IGLC7	immunoglobulin lambda constant 7 [Source:HGNC Symbol;Acc:HGNC:5861]
ENSG00000211689	3.61547	0.78176	0.81303	2.21443	0.47971	0.51864	2.63019	0.21082	1.46556	3.59251	6966	A0A075B6Q9,P0CF51	7:-:38257879-38265678	TRGC1	T cell receptor gamma constant 1 [Source:HGNC Symbol;Acc:HGNC:12275]
ENSG00000185155	0.9274	0.21287	1.75546	1.26965	0.4275	0.19454	1.28252	0.372	0.29445	0.83904	83881	Q9H2W2	1:+:226223618-226227054	MIXL1	Mix paired-like homeobox [Source:HGNC Symbol;Acc:HGNC:13363]
ENSG00000185156	0.27871	0.34062	0.40898	0.50705	0.37311	0.09413	0.23383	0.09487	0.04965	0.21255	162387	Q8IWD5	17:-:8797162-8799349	MFSD6L	major facilitator superfamily domain containing 6 like [Source:HGNC Symbol;Acc:HGNC:26656]
ENSG00000229562	0	0	0	0	0.00987	0	0	0.01095	0.021	0.00963	100289259	-	X:+:137660519-137662242	ZFYVE9P1	zinc finger FYVE-type containing 9 pseudogene 1 [Source:HGNC Symbol;Acc:HGNC:33359]
ENSG00000229563	0.0414	0	0	0.00715	0	0	0	0	0	0	101927528	-	X:+:45505388-45630202	LINC01204	long intergenic non-protein coding RNA 1204
ENSG00000255040	0	0	0.01847	0.11876	0	0	0.01857	0	0	0	326593	-	11:-:14673606-14674555	MORF4L1P3	mortality factor 4 like 1 pseudogene 3 [Source:HGNC Symbol;Acc:HGNC:20402]
ENSG00000229569	0	0	0	0	0.01264	0	0.03497	0	0	0	-	-	10:-:79000484-79003803	AL356753.1	-
ENSG00000213260	0	0.04641	0.07211	0.05152	0.01165	0.11755	0.19334	0.20679	0	0.02275	86123	-	10:+:105686322-105687051	YWHAZP5	tyrosine 3-monooxygenase/tryptophan 5-monooxygenase activation protein zeta pseudogene 5 [Source:HGNC Symbol;Acc:HGNC:30564]
ENSG00000106635	6.10696	14.1358	7.65343	6.13961	5.80532	9.4339	11.075	4.42445	7.37549	10.5529	9275	Q9BQE9	7:-:73536356-73558002	BCL7B	BCL tumor suppressor 7B [Source:HGNC Symbol;Acc:HGNC:1005]
ENSG00000106636	29.6175	42.5966	55.331	26.9527	42.6457	37.8893	39.3061	15.9811	43.6263	40.0549	10652	O15498	7:+:44200968-44214294	YKT6	YKT6 v-SNARE homolog [Source:HGNC Symbol;Acc:HGNC:16959]
ENSG00000261103	0	0.05985	0	0	0	0	0.06234	0	0	0	-	-	16:-:83710179-83717898	AC009063.3	-
ENSG00000280299	0	0.65042	0.09826	0.12034	0	0	0.0988	0.0151	0.37656	0.55806	-	-	17:+:64940602-64954177	AC037487.4	-
ENSG00000106631	0	0	0.03009	0.04514	0	0	0	0	0.04346	0.01139	58498	Q01449	7:-:44138864-44141332	MYL7	myosin light chain 7 [Source:HGNC Symbol;Acc:HGNC:21719]
ENSG00000106633	0.06763	0.07807	0.09365	0.15282	0.08046	0.01665	0.02354	0.01831	0.14274	0.03223	2645	Q53Y25	7:-:44144271-44198170	GCK	glucokinase [Source:HGNC Symbol;Acc:HGNC:4195]
ENSG00000280295	0.02127	0.04136	0.03749	0.13776	0.02077	0.12573	0.10771	0.02304	0.02763	0	-	-	17:+:42233832-42235469	AC099811.6	-
ENSG00000280296	0	0	0.04529	0.00607	0	0.01108	0.00569	0.01218	0.05258	0	-	-	13:-:52497097-52500195	AL137058.3	-
ENSG00000106638	6.07937	6.89458	5.79324	4.78721	7.34924	6.38969	5.19311	5.9585	9.21276	5.50023	26608	Q9Y4P3	7:-:73568932-73578791	TBL2	transducin beta like 2 [Source:HGNC Symbol;Acc:HGNC:11586]
ENSG00000225196	0	0	0.13881	0	0	0.21724	0	0	0.05729	0	390998	-	1:-:12220794-12221109	RPL10P17	ribosomal protein L10 pseudogene 17 [Source:HGNC Symbol;Acc:HGNC:52348]
ENSG00000255045	0.35238	0	0.25629	0.40143	0.07644	0.03857	0.11894	0.46645	0.04068	0.20528	-	-	11:-:124744634-124746337	AP000866.5	-
ENSG00000123584	0.05763	0	0	0	0	0	0	0	0	0	4108	P43362	X:+:149781930-149787737	MAGEA9	MAGE family member A9 [Source:HGNC Symbol;Acc:HGNC:6807]
ENSG00000260668	0.47175	0.39746	0.36422	0.27153	0.62935	0.23234	0	0.49389	0.32679	0.38974	-	-	16:-:64260570-64261239	AC093536.1	-
ENSG00000152670	0.0091	0.12386	0	0.35358	0.07995	0.08964	0.01843	0.02218	0	0.85669	54514	Q9NQI0	5:+:55738017-55817157	DDX4	DEAD-box helicase 4 [Source:HGNC Symbol;Acc:HGNC:18700]
ENSG00000152672	1.83735	0.22926	0.80818	0.34948	0	0.7697	0.24592	0.32784	0.13532	0.41606	165530	Q8N1N0	2:-:70808643-70820600	CLEC4F	C-type lectin domain family 4 member F [Source:HGNC Symbol;Acc:HGNC:25357]
ENSG00000143643	11.5306	9.99316	6.88798	14.6229	4.82332	16.2923	9.96882	7.18146	7.83129	8.97873	79573	Q8NBP0	1:-:230906243-230978875	TTC13	tetratricopeptide repeat domain 13 [Source:HGNC Symbol;Acc:HGNC:26204]
ENSG00000124588	2.8717	1.32993	2.40995	1.95472	2.64579	2.17535	1.29898	2.85627	2.41376	2.64049	4835	P16083	6:+:2987987-3028869	NQO2	N-ribosyldihydronicotinamide:quinone reductase 2 [Source:HGNC Symbol;Acc:HGNC:7856]
ENSG00000143641	18.6765	26.4911	27.5346	15.5034	21.4119	51.4413	37.0755	33.1178	35.0751	29.0446	2590	Q10471	1:+:230057990-230282124	GALNT2	polypeptide N-acetylgalactosaminyltransferase 2 [Source:HGNC Symbol;Acc:HGNC:4124]
ENSG00000124587	11.8785	25.4047	11.8995	13.1341	15.9992	8.30644	10.7245	17.3328	14.7046	5.32348	5190	A0A024RD09	6:-:42963870-42979220	PEX6	peroxisomal biogenesis factor 6 [Source:HGNC Symbol;Acc:HGNC:8859]
ENSG00000167332	0	0	0	0.01294	0	0.16531	0.03641	0.01298	0.06228	0.02285	81285	Q9H255	11:-:4680171-4697854	OR51E2	olfactory receptor family 51 subfamily E member 2 [Source:HGNC Symbol;Acc:HGNC:15195]
ENSG00000167333	5.3303	2.6226	2.24753	4.55602	3.57871	6.49496	3.80698	6.02627	3.58105	3.09719	55128	Q6AZZ1	11:-:4598672-4608259	TRIM68	tripartite motif containing 68 [Source:HGNC Symbol;Acc:HGNC:21161]
ENSG00000009830	1.71481	2.80186	2.64469	2.29974	2.12258	2.09469	2.09158	2.54162	3.40715	2.04956	29954	Q9UKY4	14:-:77274956-77320884	POMT2	protein O-mannosyltransferase 2 [Source:HGNC Symbol;Acc:HGNC:19743]
ENSG00000281655	0	0.07048	0.04867	0	0.18871	0.19043	0	17.2341	0.05022	0.09214	-	-	11:+:102681310-102683913	AP000851.2	-
ENSG00000281652	0.12299	0.00664	0	0	0.01334	0	0.01384	0.0074	0	0	653543	P0CJ90	4:+:190071232-190072506	DUX4L7	double homeobox 4 like 7 [Source:HGNC Symbol;Acc:HGNC:37266]
ENSG00000220161	0.60529	1.10899	0.34229	0.17588	0.22726	0.52743	0.09429	0.15632	0.19352	0.13316	400579	-	17:+:18411159-18414380	LINC02076	long intergenic non-protein coding RNA 2076
ENSG00000258056	4.85989	5.3878	2.82097	5.55121	4.84422	4.1746	2.10289	7.08763	4.1402	2.75088	105369779	-	12:+:55729104-55730852	AC009779.2	uncharacterized LOC105369779
ENSG00000178927	43.7133	19.4997	28.9857	41.2933	29.083	14.5004	21.6151	15.3353	15.5976	28.8692	79415	A0A024R8W9	17:-:82442589-82450829	C17orf62	chromosome 17 open reading frame 62 [Source:HGNC Symbol;Acc:HGNC:28672]
ENSG00000178921	6.27353	10.0657	4.07127	6.44081	3.94247	5.61864	10.6301	4.98355	7.12855	4.56353	5198	Q6P4B4	17:+:8247618-8270491	PFAS	phosphoribosylformylglycinamidine synthase [Source:HGNC Symbol;Acc:HGNC:8863]
ENSG00000178922	6.64497	8.75651	15.9706	6.4269	5.46236	8.78155	3.9502	6.06038	7.23167	5.75552	81888	Q5T013	1:-:43451003-43453989	HYI	hydroxypyruvate isomerase (putative) [Source:HGNC Symbol;Acc:HGNC:26948]
ENSG00000178928	0	0	0	0	0	0.01654	0	0	0	0	284355	Q8N7U7	19:-:47801243-47819051	TPRX1	tetrapeptide repeat homeobox 1 [Source:HGNC Symbol;Acc:HGNC:32174]
ENSG00000266340	0.29995	0	0.22326	0.22519	0.28007	0.25692	0.52821	0.3531	0.33877	0.12432	-	-	17:-:30978610-30980250	AC138207.7	-
ENSG00000168310	29.5148	26.7688	16.4704	24.9349	21.4972	25.3991	25.4981	31.2933	24.37	18.2319	3660	P14316	4:-:184387713-184474580	IRF2	interferon regulatory factor 2 [Source:HGNC Symbol;Acc:HGNC:6117]
ENSG00000252864	0	0	0	0	0	0	0	0	0.17749	0	100873531	-	8:+:140940562-140940663	RNA5SP278	RNA, 5S ribosomal pseudogene 278 [Source:HGNC Symbol;Acc:HGNC:43178]
ENSG00000168314	0.01132	0.00367	0.05699	0.05395	0.01565	0.02973	0.03056	0.02656	0.00392	0.01079	4336	A0A024R2N4	3:+:39467198-39529479	MOBP	myelin-associated oligodendrocyte basic protein [Source:HGNC Symbol;Acc:HGNC:7189]
ENSG00000260262	0	0	0.11074	0.01319	0	0.07221	0.07423	0	0	0	-	-	4:-:836512-837224	AC139887.3	-
ENSG00000262456	0	0	0	0	0	0	0	0	0.0255	0	-	-	17:+:2384847-2386664	AC006435.1	-
ENSG00000212135	0.54938	0.1526	0	0.84701	0.15322	0.46384	0.47682	0.255	0.40775	0.14963	692108	-	11:-:46762389-46762499	SNORD67	small nucleolar RNA, C/D box 67
ENSG00000262454	0.07489	1.9517	0.57142	0.62016	0.90676	0.31209	0.45353	0.58335	1.36326	0.77704	100129781	-	16:+:14301389-14331067	MIR193BHG	MIR193B host gene [Source:HGNC Symbol;Acc:HGNC:51945]
ENSG00000241073	0	0	0	0.04897	0	0	0.11486	0	0.04715	0	-	-	1:-:100057990-100084471	AC093019.2	-
ENSG00000268416	0	0.02237	0.0158	0.00903	0.02859	0.00206	0	0.25717	0	0.00798	-	-	19:-:20746923-20755250	AC010329.1	-
ENSG00000114268	1.77598	3.14937	1.88618	1.3517	1.15158	4.91795	2.89753	1.3719	4.97733	3.74087	5210	Q16877	3:-:48517684-48562015	PFKFB4	6-phosphofructo-2-kinase/fructose-2,6-biphosphatase 4 [Source:HGNC Symbol;Acc:HGNC:8875]
ENSG00000241074	0	0	0	0	0	0.09097	0	0	0	0	106480534	-	2:+:168451324-168451606	RN7SL813P	RNA, 7SL, cytoplasmic 813, pseudogene [Source:HGNC Symbol;Acc:HGNC:46829]
ENSG00000268412	0	0	0	0	0.4572	0	0	0	0.55967	0	391358	-	2:-:26028208-26028612	TRMT112P6	tRNA methyltransferase subunit 11-2 pseudogene 6 [Source:HGNC Symbol;Acc:HGNC:44025]
ENSG00000040487	7.67696	7.18577	11.007	5.59351	8.57989	5.49498	5.32356	5.45511	6.47725	7.76338	54896	Q6ZP29	1:+:19312326-19329300	PQLC2	PQ loop repeat containing 2 [Source:HGNC Symbol;Acc:HGNC:26001]
ENSG00000200674	0.10249	0.22418	0	0.22122	0.62529	0.05048	0.41511	0.19425	0.07987	0.17097	106479166	-	1:+:173791548-173791887	RN7SKP160	RNA, 7SK small nuclear pseudogene 160 [Source:HGNC Symbol;Acc:HGNC:45884]
ENSG00000204709	0.07478	0	0	0.06053	0.05475	0	0.17037	0	0.0777	0	729583	Q5JQF7	6:+:28943877-28944537	LINC01556	long intergenic non-protein coding RNA 1556 [Source:HGNC Symbol;Acc:HGNC:21195]
ENSG00000204706	0.01678	0.03006	0.07206	0.01621	0.0069	0.03393	0.00716	0.03444	0.03304	0.01347	100507244	-	9:-:70033921-70175888	MAMDC2-AS1	MAMDC2 antisense RNA 1
ENSG00000204705	0	0	0	0	0	0.0072	0	0	0	0.00697	728231	-	2:-:95450310-95451500	UBTFL5	upstream binding transcription factor, RNA polymerase I-like 5 (pseudogene) [Source:HGNC Symbol;Acc:HGNC:35405]
ENSG00000227973	0.088	0.17109	0.04431	0.04748	0.21474	0	0.15593	0.23826	0.13715	0.25165	728758	-	15:-:43875849-43876244	PIN4P1	peptidylprolyl cis/trans isomerase, NIMA-interacting 4 pseudogene 1 [Source:HGNC Symbol;Acc:HGNC:44193]
ENSG00000217929	0.14205	0.12482	0.04677	0.10614	0.08533	0.13723	0.18533	0.11243	0.11922	0.05208	646070	-	6:-:131910-145083	CICP18	capicua transcriptional repressor pseudogene 18 [Source:HGNC Symbol;Acc:HGNC:48828]
ENSG00000153107	4.10759	4.37894	3.22392	3.78441	3.30501	6.3136	5.02768	5.21696	3.51867	2.37253	64682	Q9H1A4	2:-:111611639-111884690	ANAPC1	anaphase promoting complex subunit 1 [Source:HGNC Symbol;Acc:HGNC:19988]
ENSG00000228779	0.21752	0.17974	0	0.26997	0.27603	0.02143	0.23127	0.10601	0.12431	0.26956	-	-	16:+:125737-127219	Z69666.1	-
ENSG00000228775	0.51215	0.35771	0.43815	0.271	0.50237	0.60489	0.58153	0.84279	0.83441	0.2607	285962	-	7:-:141704338-141738346	WEE2-AS1	WEE2 antisense RNA 1
ENSG00000228770	0	0.09624	0	0	0	0	0	0	0	0	-	-	7:-:36228621-36228884	AC007327.1	-
ENSG00000279268	0	0	0	0.0832	0	0	0	0	0	0	-	-	15:-:65226472-65226697	AC068213.1	-
ENSG00000279269	0	0	0	0.03166	0	0.05779	0	0	0	0	-	-	11:-:93206990-93207583	AP003072.3	-
ENSG00000222685	0.22337	0.06204	0	0.27551	0.09345	0.12573	0	0	0	0.03042	106481749	-	2:-:47359505-47359777	RN7SKP119	RNA, 7SK small nuclear pseudogene 119 [Source:HGNC Symbol;Acc:HGNC:45843]
ENSG00000279261	0.02859	0	0	0.04242	0	0	0	0	0	0.01362	-	-	1:-:234757619-234760056	AL360294.1	-
ENSG00000279262	0.44548	0.12832	0.71446	0.30271	0	0.08126	0.15036	0.14295	0.13715	0.07864	-	-	19:+:18448275-18448802	AC010335.2	-
ENSG00000285448	0	0	0	0	0.38654	0	0	0	0.06096	0.02796	-	-	13:-:99429211-99432702	AL136961.1	-
ENSG00000279265	2.47553	2.16778	2.56909	3.48746	3.52331	2.71766	2.18137	1.37123	2.96496	2.01756	-	-	7:-:127349833-127350293	AC000123.2	-
ENSG00000279266	0.13991	0.00907	0.02818	0.06291	0.03187	0.05053	0.00944	0.0101	0.03392	0.01778	-	-	11:+:20131730-20135465	AC068860.1	-
ENSG00000279267	1.66809	0.87926	1.51228	2.14097	0.61635	1.31532	1.47307	0.53135	1.66234	1.18751	-	-	2:-:113605867-113607908	AL078621.3	-
ENSG00000226647	0.01851	0	0	0.05327	0	0	0.08121	0	0	0.02353	-	-	10:-:5712174-5744067	AL365356.1	-
ENSG00000226644	0.06382	0	0.9962	0.77488	0.40495	0.39291	0.22618	0.48384	0.13263	0.12168	388780	-	20:+:2207217-2213151	AL121899.1	uncharacterized LOC388780
ENSG00000226645	0	0	0	0	0	0	0	0	0.04321	0	-	-	11:+:116773389-116774205	AP006216.1	-
ENSG00000226641	0	0	0.0515	0	0.03328	0.03359	0.06905	0	0	0	-	-	X:-:41322601-41323111	AL391647.1	-
ENSG00000164047	0.51451	0.09094	0.70655	0.65624	0.86751	0	0.89988	0.65854	0.24301	0.44588	820	J3KNB4	3:+:48223347-48225491	CAMP	cathelicidin antimicrobial peptide [Source:HGNC Symbol;Acc:HGNC:1472]
ENSG00000143756	7.52246	8.14117	4.13682	7.50563	4.92028	3.94839	10.2923	7.02623	6.53887	6.0662	23219	Q9NVF7	1:+:224114087-224162047	FBXO28	F-box protein 28 [Source:HGNC Symbol;Acc:HGNC:29046]
ENSG00000226648	0.60779	0.48659	0.30603	0.48874	0.09307	0.32869	0.27151	0.14843	0.28481	0.65322	101927117	-	20:-:41098329-41138003	PLCG1-AS1	PLCG1 antisense RNA 1
ENSG00000226649	0.12016	0.13628	0	0	0	0.07891	0	0.06507	0.06243	0	-	-	2:+:3156756-3157797	AC019118.1	-
ENSG00000158022	0	0	0	0	0	0	0	0	0.16887	0	84676	Q969Q1	1:-:26051304-26068436	TRIM63	tripartite motif containing 63 [Source:HGNC Symbol;Acc:HGNC:16007]
ENSG00000158023	0.51032	0.25646	1.58256	0.58051	1.05329	0.59746	0.70011	0.76229	1.09477	0.66425	144406	Q8TBY9	12:+:121917862-122003927	WDR66	WD repeat domain 66 [Source:HGNC Symbol;Acc:HGNC:28506]
ENSG00000183242	0	0	0	0	0	0	0	0.00679	0.10906	0	51352	Q06250	11:+:32435518-32458769	WT1-AS	WT1 antisense RNA
ENSG00000198723	0.15556	0.349	0.13557	0	0.04965	0.07956	0.46347	0.05184	0.17718	0.10837	374877	Q8NA69	19:+:7492976-7508450	TEX45	testis expressed 45 [Source:HGNC Symbol;Acc:HGNC:24745]
ENSG00000167800	0.02814	0	0.22102	0.04859	0.01099	0.1275	0.02279	0.04266	0.09356	0	347853	O75333	11:-:67631303-67639560	TBX10	T-box 10 [Source:HGNC Symbol;Acc:HGNC:11593]
ENSG00000198722	0.60927	0.99222	1.26188	1.63625	1.854	4.83849	2.20036	1.61672	1.67034	1.72198	10497	Q4LE73	9:+:35161992-35405338	UNC13B	unc-13 homolog B [Source:HGNC Symbol;Acc:HGNC:12566]
ENSG00000183248	0.15445	2.49738	0.41935	0.10128	0.26336	3.23333	0.11086	0.34089	0.53426	0.03727	80164	Q9H6K5	19:-:7868719-7874379	PRR36	proline rich 36 [Source:HGNC Symbol;Acc:HGNC:26172]
ENSG00000183249	0	0	0	0	0	0	0	0	0	0.22145	4764	-	21:+:14000927-14005279	NF1P3	neurofibromin 1 pseudogene 3 [Source:HGNC Symbol;Acc:HGNC:7766]
ENSG00000127774	39.1172	62.5543	54.7141	26.9708	41.0709	37.5829	40.6186	33.6663	29.1217	42.0513	83460	Q9BV81	17:+:3668815-3669668	EMC6	ER membrane protein complex subunit 6 [Source:HGNC Symbol;Acc:HGNC:28430]
ENSG00000239926	0	0.0907	0	0	0	0	0	0	0	0	100418955	-	3:+:64174401-64175147	PRDX3P4	peroxiredoxin 3 pseudogene 4 [Source:HGNC Symbol;Acc:HGNC:44643]
ENSG00000143753	23.0381	15.9413	27.6793	18.2579	23.581	22.9148	15.4747	34.9186	20.1087	15.1461	8560	O15121	1:+:224175756-224193441	DEGS1	delta 4-desaturase, sphingolipid 1 [Source:HGNC Symbol;Acc:HGNC:13709]
ENSG00000239921	0	0	0	0	0	0	0	0	0.00733	0	101927149	-	3:-:127480690-127537780	LINC01471	long intergenic non-protein coding RNA 1471
ENSG00000239920	0.05295	0.01287	0.00667	0.03571	0.01292	0.07008	0.02346	0.02867	0.02923	0.01735	-	-	11:-:5254392-5678434	AC104389.4	Hemoglobin subunit gamma-2 [Source:UniProtKB/Swiss-Prot;Acc:P69892]
ENSG00000233924	0	0	0	0.10745	0	0.07846	0.05041	0	0	0.07593	3923	-	14:-:55004813-55005687	RPSAP13	ribosomal protein SA pseudogene 13 [Source:HGNC Symbol;Acc:HGNC:6505]
ENSG00000233927	140.771	742.591	156.688	201.566	395.173	145.693	307.354	112.052	64.5941	209.331	6234	B2R4R9	19:+:8321158-8323340	RPS28	ribosomal protein S28 [Source:HGNC Symbol;Acc:HGNC:10418]
ENSG00000233926	0.01386	0.09884	0	0	0.02256	0.08194	0.03276	0.02002	0.0096	0.01762	101927502	-	9:+:81689713-81776900	AL591368.1	uncharacterized LOC101927502
ENSG00000233922	0.02303	0.09452	0.10692	0.29959	0.06743	0.03024	0.20207	0.13023	0.19141	0.04878	105372840	-	21:+:45593654-45603056	LINC01694	long intergenic non-protein coding RNA 1694
ENSG00000173838	0.14873	0.03615	0.41012	0.46818	0.43384	0.03837	0.15957	0.05561	0.03312	0.09621	162333	B3KVK0	17:-:62701314-62808344	MARCH10	membrane associated ring-CH-type finger 10 [Source:HGNC Symbol;Acc:HGNC:26655]
ENSG00000233929	0.18735	0.18213	0.849	0.1011	0.4572	0.27681	0.52168	0.2029	0.24333	0.31253	645652	-	1:-:16241213-16241398	MT1XP1	metallothionein 1X pseudogene 1 [Source:HGNC Symbol;Acc:HGNC:7442]
ENSG00000122729	2.28773	1.98415	2.03677	3.57532	1.24041	1.89	3.35098	1.37621	3.46503	2.64137	48	V9HWB7	9:+:32384603-32454769	ACO1	aconitase 1 [Source:HGNC Symbol;Acc:HGNC:117]
ENSG00000245311	0.09752	0	0	0.14033	0	0.19211	0.05486	0.17602	0.04503	0	101928646	-	12:-:27389789-27446625	ARNTL2-AS1	ARNTL2 antisense RNA 1
ENSG00000245317	0.88075	3.71613	0.33185	0.78241	0.45619	2.54955	1.67444	0.57103	0.92138	0.52545	100996419	-	5:+:179859013-179861283	AC008393.1	uncharacterized LOC100996419
ENSG00000165406	5.39058	3.3364	3.80406	5.86884	2.91134	3.52624	4.46381	3.98847	3.59726	3.93687	220972	A0A024R7U2	10:-:45454585-45594906	MARCH8	membrane associated ring-CH-type finger 8 [Source:HGNC Symbol;Acc:HGNC:23356]
ENSG00000165409	0.11605	0.07607	0.19832	0.19641	0.09269	0.04503	0.3098	0.06951	0.09775	0.24891	7253	A0A0A0MTJ0	14:+:80954989-81146302	TSHR	thyroid stimulating hormone receptor [Source:HGNC Symbol;Acc:HGNC:12373]
ENSG00000257999	0	0.02642	0.04106	0	0	0.09371	0.05505	0.3827	0	0	-	-	12:-:105102472-105107179	AC016257.1	-
ENSG00000241258	3.17456	2.07659	2.84006	2.64793	1.27078	2.99612	2.88307	3.68335	2.79998	3.00039	27297	O75575	7:+:66114604-66154568	CRCP	CGRP receptor component [Source:HGNC Symbol;Acc:HGNC:17888]
ENSG00000257991	0	0	0.04834	0.1036	0.04685	0	0	0	0	0	-	-	12:-:71835034-71835396	AC089984.3	-
ENSG00000206635	0	0	0	0.17574	0	0.0802	0	0	0	0	106480634	-	1:+:151629324-151629430	RNU6-1062P	RNA, U6 small nuclear 1062, pseudogene [Source:HGNC Symbol;Acc:HGNC:48025]
ENSG00000206634	2.01537	1.70645	0.52376	0.63147	0.44423	0.57634	0.98744	0.63369	0.94573	1.92118	677807	-	7:+:65755526-65755659	SNORA22	small nucleolar RNA, H/ACA box 22
ENSG00000206637	0	0	0	0	0	0.06356	0.26137	0	0.20115	0	109616993	-	1:+:201978461-201978595	SNORA70H	small nucleolar RNA, H/ACA box 70H [Source:HGNC Symbol;Acc:HGNC:52214]
ENSG00000206636	0.17082	0	0	0	0	0	0	0	0.08874	0	-	-	12:+:7976259-7976360	RF00019	-
ENSG00000281691	0.2137	0	0.03798	0.34596	0	0.21669	0.22912	0.10892	0.14368	0.07789	100775107	-	3:-:50099603-50100988	RBM5-AS1	RBM5 antisense RNA 1
ENSG00000256691	0.06575	0	0	0	0	0	0	0	0	0	-	-	12:-:3462718-3463586	AC005908.2	-
ENSG00000225224	0.22482	0	0.5094	0.08088	0	0.11072	0	0	0	0.14287	100130446	-	7:+:157192368-157192832	RPS27AP12	ribosomal protein S27a pseudogene 12 [Source:HGNC Symbol;Acc:HGNC:35732]
ENSG00000255843	0.15072	0.05861	0	0.26026	0.17655	0.26723	0.16788	0.13059	0.3602	0.30172	-	-	11:+:72302139-72302965	AP000593.3	-
ENSG00000206639	0	0	0	0	0	0	0.08648	0	0	0	-	-	X:+:21872707-21872808	RF00019	-
ENSG00000255847	0.12956	0.02999	0.37279	0.37288	0.16863	0	0.16868	0.08018	0	0	-	-	11:-:73963657-73970287	AP003717.1	-
ENSG00000254718	0.02486	0.09667	0	0.08049	0.0728	0.04353	0	0.07179	0.08897	0	101927702	-	14:-:60240121-60248765	AL157756.1	uncharacterized LOC101927702
ENSG00000254712	0	0	0	0	0	0	0.03518	0	0	0	-	-	11:-:6843664-6844666	AC087280.1	-
ENSG00000254715	0.27107	0.36348	0.5083	0.01009	0.3011	0.30384	0.03786	0.15185	0.08741	0.2584	403296	-	8:-:7705182-7706113	OR7E154P	olfactory receptor family 7 subfamily E member 154 pseudogene [Source:HGNC Symbol;Acc:HGNC:31309]
ENSG00000254717	0	0	0	0	0	0	0.04559	0	0	0	100129933	-	11:+:58878302-58893460	GLYATL1P2	glycine-N-acyltransferase like 1 pseudogene 2 [Source:HGNC Symbol;Acc:HGNC:37863]
ENSG00000147614	0.20549	0.3714	0.26523	0.03124	0.68088	0.09693	0.38684	0.31345	0.26164	0.309	245972	A0A024R991	8:+:85987323-86154228	ATP6V0D2	ATPase H+ transporting V0 subunit d2 [Source:HGNC Symbol;Acc:HGNC:18266]
ENSG00000240849	5.2933	4.85121	7.61481	4.04834	6.13855	10.8403	2.99414	20.1641	12.9999	4.92968	387521	A5PLL7	20:-:50118254-50153734	TMEM189	transmembrane protein 189 [Source:HGNC Symbol;Acc:HGNC:16735]
ENSG00000278134	0.02899	0.21137	0.07299	0.03129	0	0.05711	0.05871	0.10989	0.09037	0	-	-	9:+:67722083-67722683	AL627230.7	-
ENSG00000278133	16.824	20.3661	13.1594	16.9383	15.0506	13.7457	12.0882	8.37411	12.9793	10.8089	-	-	16:+:31122235-31124064	AC135050.6	-
ENSG00000158683	0.27401	0.04884	0.17936	0.30558	0.08203	0.08367	0.14705	0.16421	0.33881	0.15063	168507	Q8TDX9	7:-:47774652-47948491	PKD1L1	polycystin 1 like 1, transient receptor potential channel interacting [Source:HGNC Symbol;Acc:HGNC:18053]
ENSG00000278131	0	0	0	0	0	0	0.04463	0	0.01018	0	-	-	2:+:91589494-91621421	AC116050.2	-
ENSG00000225222	0	0	0	0	0	0.24116	0.06198	0	0	0	106479039	-	1:+:246178778-246179204	CHCHD4P5	coiled-coil-helix-coiled-coil-helix domain containing 4 pseudogene 5 [Source:HGNC Symbol;Acc:HGNC:44493]
ENSG00000278139	0	0	0	0	0	0	0.01136	0	0	0	110117499	-	1:-:46043661-46176488	AL358075.4	LOC110117498-PIK3R3 readthrough
ENSG00000008056	0.32822	0.06869	0.41317	0.36899	0.30705	0.10777	0.10617	0.14811	0.39315	0.19772	6853	P17600	X:-:47571898-47619943	SYN1	synapsin I [Source:HGNC Symbol;Acc:HGNC:11494]
ENSG00000130518	2.36395	4.30206	1.61774	1.03632	0.43941	1.63861	0.94533	1.65735	4.24713	1.17754	80726	Q9H0B3	19:-:18257097-18274509	IQCN	IQ motif containing N [Source:HGNC Symbol;Acc:HGNC:29350]
ENSG00000159374	0.51398	0.24843	0.59656	0.33533	0.32315	0.05721	0.17348	0.21071	0.2957	0.19654	130951	Q8TC57	2:-:74557883-74648338	M1AP	meiosis 1 associated protein [Source:HGNC Symbol;Acc:HGNC:25183]
ENSG00000159377	123.823	137.593	102.714	77.4194	131.712	107.805	95.9535	94.1611	71.5223	74.4128	5692	A0A140VK46	1:+:151399534-151401944	PSMB4	proteasome subunit beta 4 [Source:HGNC Symbol;Acc:HGNC:9541]
ENSG00000215864	0.07884	0	0	0	0.02565	0	0.09313	0	0	0	343505	P0C2Y1	1:-:119834870-119844514	NBPF7	NBPF member 7 [Source:HGNC Symbol;Acc:HGNC:31989]
ENSG00000130511	27.6023	28.326	34.5609	23.8556	29.3948	16.966	21.8868	20.2276	24.4836	22.1349	170463	Q9BWG4	19:+:18418864-18434562	SSBP4	single stranded DNA binding protein 4 [Source:HGNC Symbol;Acc:HGNC:15676]
ENSG00000130513	1.02268	8.78152	5.74635	0.8154	1.20204	1.14716	2.37541	1.88065	1.60047	4.13033	9518	Q99988	19:+:18374731-18389176	GDF15	growth differentiation factor 15 [Source:HGNC Symbol;Acc:HGNC:30142]
ENSG00000130517	7.06426	3.58583	7.88866	8.02784	4.17958	3.53857	2.80118	3.10775	3.02856	4.41284	54858	Q9NXJ5	19:+:18340587-18369950	PGPEP1	pyroglutamyl-peptidase I [Source:HGNC Symbol;Acc:HGNC:13568]
ENSG00000234998	0.07592	0	0	0.1229	0	0	0	0	0.07888	0	-	-	1:-:121087528-121116676	AC244453.3	-
ENSG00000164758	9.86708	11.6744	10.2229	8.08952	13.7539	6.90065	7.36321	11.9116	11.9122	7.75081	90390	Q96HR3	8:+:117520713-117540262	MED30	mediator complex subunit 30 [Source:HGNC Symbol;Acc:HGNC:23032]
ENSG00000164756	0.04995	0.01619	0.00559	0.00599	0.20721	0	0	0.00751	0	0	169026	Q8IWU4	8:+:116950273-117176714	SLC30A8	solute carrier family 30 member 8 [Source:HGNC Symbol;Acc:HGNC:20303]
ENSG00000164754	28.2592	24.2733	18.1637	26.3987	24.7673	29.129	34.37	38.9982	34.1554	24.6397	5885	O60216	8:-:116845935-116874866	RAD21	RAD21 cohesin complex component [Source:HGNC Symbol;Acc:HGNC:9811]
ENSG00000164751	3.36787	5.996	2.73835	3.01412	2.75192	3.27426	2.4374	1.99559	3.10962	2.00383	5828	P28328	8:-:76980258-77001044	PEX2	peroxisomal biogenesis factor 2 [Source:HGNC Symbol;Acc:HGNC:9717]
ENSG00000155508	17.9042	5.55122	8.06755	16.2559	15.6532	20.9812	14.3854	10.5273	7.79668	11.9072	9337	Q9UFF9	5:+:154857553-154876793	CNOT8	CCR4-NOT transcription complex subunit 8 [Source:HGNC Symbol;Acc:HGNC:9207]
ENSG00000159082	3.17266	1.24884	1.37193	3.70715	1.31194	2.03203	1.73472	1.57482	2.52603	2.21452	8867	J3KQV8	21:-:32628759-32728048	SYNJ1	synaptojanin 1 [Source:HGNC Symbol;Acc:HGNC:11503]
ENSG00000155506	26.0188	50.3267	17.5852	29.1688	24.1208	35.0884	48.2639	26.6248	22.3219	22.4372	23367	Q6PKG0	5:+:154712902-154817607	LARP1	La ribonucleoprotein domain family member 1 [Source:HGNC Symbol;Acc:HGNC:29531]
ENSG00000159086	10.6733	11.3461	5.66496	9.31191	5.71172	9.86614	6.98157	10.0602	10.4527	5.27491	94104	Q9Y5B6	21:-:32733899-32771858	PAXBP1	PAX3 and PAX7 binding protein 1 [Source:HGNC Symbol;Acc:HGNC:13579]
ENSG00000234093	0.04525	0.24197	0.15951	0.70819	0.13253	0.11144	0.09165	0.44111	0.25863	0.40983	644790	-	1:-:44780331-44780715	RPS15AP11	ribosomal protein S15a pseudogene 11 [Source:HGNC Symbol;Acc:HGNC:36707]
ENSG00000011478	6.1192	11.1307	11.1383	7.22798	7.4072	5.5942	7.14601	5.81609	5.39492	6.21446	54814	Q9NXS2	19:+:45692483-45703989	QPCTL	glutaminyl-peptide cyclotransferase like [Source:HGNC Symbol;Acc:HGNC:25952]
ENSG00000238832	0.18024	0.70089	0.24201	0.19452	0.1173	0.53262	0.60835	1.75685	0.56185	0.17182	-	-	7:+:107603363-107603507	RF01233	-
ENSG00000230769	0.05323	0	0	0.07659	0	0.20972	0	0.09608	0.23967	0.03383	-	-	22:-:40788777-40789267	Z98048.1	-
ENSG00000010704	0.75833	0.73274	2.91556	1.68322	1.26922	1.81451	1.0632	1.78557	1.22022	0.51509	3077	Q30201	6:+:26087281-26098343	HFE	hemochromatosis [Source:HGNC Symbol;Acc:HGNC:4886]
ENSG00000196616	4.93013	0.07623	1.05989	9.34341	0.03945	0.02787	0.00737	0.04027	0.00336	0.03313	125	V9HW50	4:-:99304964-99352760	ADH1B	alcohol dehydrogenase 1B (class I), beta polypeptide [Source:HGNC Symbol;Acc:HGNC:250]
ENSG00000125046	0.13042	0.07014	0.12295	0.53605	0.03928	0.0615	0.07305	0.12772	0.09082	0.09655	51066	Q9Y2M2	3:-:8619400-8745040	SSUH2	ssu-2 homolog (C. elegans) [Source:HGNC Symbol;Acc:HGNC:24809]
ENSG00000196611	2.75941	64.9366	106.09	6.77698	8.71542	47.2659	97.0998	11.6236	649.284	276.964	4312	Q53G95	11:-:102789920-102798160	MMP1	matrix metallopeptidase 1 [Source:HGNC Symbol;Acc:HGNC:7155]
ENSG00000081913	1.17876	2.09642	0.95387	1.04282	1.46414	6.13406	3.54988	2.78651	2.27042	1.34441	23239	O60346	18:+:62715450-62980433	PHLPP1	PH domain and leucine rich repeat protein phosphatase 1 [Source:HGNC Symbol;Acc:HGNC:20610]
ENSG00000088205	13.0824	13.5229	7.9103	11.9311	9.5784	17.8935	15.1053	13.6951	11.9828	8.93909	8886	Q8N254	2:+:117814650-117832379	DDX18	DEAD-box helicase 18 [Source:HGNC Symbol;Acc:HGNC:2741]
ENSG00000120498	0.21449	0	0.02082	0.03347	0	0.08655	0.02617	0.06157	0.31417	0.35721	56159	Q8IYF3	X:-:70528940-70908731	TEX11	testis expressed 11 [Source:HGNC Symbol;Acc:HGNC:11733]
ENSG00000252002	0.15697	0	0.15807	0	0	0.07731	0	0	0	0	100873420	-	4:-:9792751-9792861	RNA5SP154	RNA, 5S ribosomal pseudogene 154 [Source:HGNC Symbol;Acc:HGNC:43054]
ENSG00000181029	2.78451	2.16918	2.44974	2.33181	3.18465	1.20187	1.59493	6.51573	5.19582	1.66265	126003	Q8IUR0	19:+:7680843-7687703	TRAPPC5	trafficking protein particle complex 5 [Source:HGNC Symbol;Acc:HGNC:23067]
ENSG00000238835	0	0	0	0	0	0.06404	0.13166	0	0	0	677765	-	5:-:83064204-83064337	SCARNA18	small Cajal body-specific RNA 18
ENSG00000263923	0	0	0	0	0	0.08278	0	0	0.02911	0.0534	-	-	4:+:98928897-98994994	AC019131.1	-
ENSG00000005471	1.31311	0.09828	0.50673	1.39236	0.2613	0.18785	0.1931	0.21401	0.16712	0.1566	5244	P21439	7:-:87401697-87480435	ABCB4	ATP binding cassette subfamily B member 4 [Source:HGNC Symbol;Acc:HGNC:45]
ENSG00000256713	0.0628	0.01163	0.01807	0	0.00584	0.05008	0.05148	0.04211	0.10255	0.05131	5222	P0DJD9	11:+:61241042-61251448	PGA5	pepsinogen 5, group I (pepsinogen A) [Source:HGNC Symbol;Acc:HGNC:8887]
ENSG00000256712	0.04525	0	0	0.09768	0.08835	0	0.1833	0.04901	0.14107	0	-	-	12:-:11166090-11171353	AC134349.1	-
ENSG00000125753	19.0537	6.92623	13.777	18.6027	15.4704	14.5767	13.4387	13.4331	18.6369	14.0537	7408	P50552	19:+:45506579-45526983	VASP	vasodilator stimulated phosphoprotein [Source:HGNC Symbol;Acc:HGNC:12652]
ENSG00000256714	0.76142	0	0.11276	0.36254	0.1093	0	0.18141	0.31531	0.09308	0.42696	-	-	12:-:22395088-22398075	AC087318.1	-
ENSG00000037280	1.66516	0.94143	2.11296	5.72906	1.20181	1.74492	0.75137	0.96033	2.41127	1.27306	2324	P35916	5:-:180601506-180649624	FLT4	fms related tyrosine kinase 4 [Source:HGNC Symbol;Acc:HGNC:3767]
ENSG00000254822	0.0968	0	0	0	0	0	0	0	0	0	-	-	11:+:41876634-41877078	AC023442.2	-
ENSG00000160124	6.93035	17.787	6.92391	7.48488	12.3613	7.0723	11.0845	10.0239	8.10841	4.39954	131076	Q4VC31	3:-:122359591-122383231	CCDC58	coiled-coil domain containing 58 [Source:HGNC Symbol;Acc:HGNC:31136]
ENSG00000243004	11.7797	10.692	12.6428	11.0116	8.83225	3.18278	6.80164	5.95018	7.78809	7.06719	-	-	7:-:19918981-20140453	AC005062.1	-
ENSG00000243007	0.22833	0.35857	0.30069	0.22746	0.22288	0.0173	0.01778	0.43751	0	0	400389	-	15:-:72379215-72379710	RPL12P35	ribosomal protein L12 pseudogene 35 [Source:HGNC Symbol;Acc:HGNC:35969]
ENSG00000243008	0.21397	0.01486	0.14365	0.05498	0.01989	0	0.07738	0	0	0.23796	-	-	13:+:24566873-24597676	AL359538.1	-
ENSG00000203914	0	0	0.02239	0	0	0	0	0	0.02311	0	343477	-	1:+:91642516-91644082	HSP90B3P	heat shock protein 90 beta family member 3, pseudogene [Source:HGNC Symbol;Acc:HGNC:12100]
ENSG00000203910	0.12316	0.05588	0.03307	0.02658	0.03206	0.11323	0.07483	0	0.07678	0.09392	388649	Q5VVC0	1:+:92217940-92245813	C1orf146	chromosome 1 open reading frame 146 [Source:HGNC Symbol;Acc:HGNC:24032]
ENSG00000285491	0	0	0.03725	0	0	0	0	0.01002	0	0	-	-	15:+:21609102-21610043	AC135068.11	-
ENSG00000285492	0.06027	0.0079	0.01091	0.02777	0.0238	0	0.00617	0.0154	0.02111	0.03357	-	-	6:-:159051674-159121495	AL356417.3	-
ENSG00000277371	0.21625	0.15016	0.24888	0	0.12062	0.79117	0.34409	0.30111	0.44939	0.17669	-	-	10:+:125869295-125869576	RF00017	-
ENSG00000231381	0.069	0.02516	0	0.15825	0	0.02549	0	0	0	0	100132467	-	9:-:6668999-6670008	RNF2P1	ring finger protein 2 pseudogene 1 [Source:HGNC Symbol;Acc:HGNC:33987]
ENSG00000277373	0.04964	0.84449	0.34992	0	0.2665	0.46451	0.35184	0.1344	0.10316	0	-	-	20:-:17565501-17565851	AL132765.2	-
ENSG00000231386	0.0386	0	0.25917	0.01389	0	0.0507	0.14333	0.05575	0.05348	0	-	-	2:-:70810798-70811474	AC007395.1	-
ENSG00000231384	0	0	0	0	0	0.06717	0	0.18464	0.14171	0.06501	-	-	3:+:172680714-172681224	AC007919.2	-
ENSG00000274933	0	0.01851	0.02301	0.18081	0.02602	0	0.16578	0.00825	0.01583	0.04355	102724862	A0A087WXS9	17:-:36253456-36264553	TBC1D3I	TBC1 domain family member 3I [Source:HGNC Symbol;Acc:HGNC:32709]
ENSG00000231389	144.517	53.658	53.9412	105.318	115.294	31.4925	134.475	63.9729	66.8851	76.5834	3113	P20036	6:-:33064569-33080775	HLA-DPA1	major histocompatibility complex, class II, DP alpha 1 [Source:HGNC Symbol;Acc:HGNC:4938]
ENSG00000274937	0	0	0.08415	0	0	0	0	0	0.01085	0	-	-	15:+:74374678-74375511	AC090826.2	-
ENSG00000176928	1.66107	0.12504	0.57023	2.99119	0.38891	0.39707	0.98948	1.11269	0.91758	0.75658	51301	Q9P109	5:-:75025346-75030899	GCNT4	glucosaminyl (N-acetyl) transferase 4, core 2 [Source:HGNC Symbol;Acc:HGNC:17973]
ENSG00000174429	0.0253	0	0	0.01365	0	0	0.01281	0	0	0	137735	Q8N0Z2	8:-:106759483-106770245	ABRA	actin binding Rho activating protein [Source:HGNC Symbol;Acc:HGNC:30655]
ENSG00000176920	1.01549	6.55475	0.7605	2.53962	2.17881	8.32978	3.0326	1.63855	0.4526	4.27507	2524	A8K2L2	19:+:48695971-48705950	FUT2	fucosyltransferase 2 [Source:HGNC Symbol;Acc:HGNC:4013]
ENSG00000176927	0.11569	0.03667	0.05065	0.07871	0.09697	0.04707	0.05093	0.03813	0.07186	0.05274	374786	A4FU69	17:+:29929200-30108452	EFCAB5	EF-hand calcium binding domain 5 [Source:HGNC Symbol;Acc:HGNC:24801]
ENSG00000232739	0	0.58665	0.08839	0.04736	0.11781	0.1513	0.2222	0.14259	0.0798	0.05229	-	-	10:+:15237492-15241767	AL607028.1	-
ENSG00000244196	0	0	0	0	0.03514	0	0	0	0	0	5487	-	3:-:109471329-109471812	PPIAP15	peptidylprolyl isomerase A pseudogene 15 [Source:HGNC Symbol;Acc:HGNC:9268]
ENSG00000198169	7.72031	9.67279	5.79772	7.53634	4.80206	5.91765	6.15641	6.97637	9.11429	5.18712	90987	Q9BRH9	8:-:144720907-144756417	ZNF251	zinc finger protein 251 [Source:HGNC Symbol;Acc:HGNC:13045]
ENSG00000198168	3.8766	3.05742	2.99878	5.57359	4.09603	4.57507	3.11581	3.5298	2.10003	2.04495	258010	Q8NHG7	11:-:22813799-22830299	SVIP	small VCP interacting protein [Source:HGNC Symbol;Acc:HGNC:25238]
ENSG00000198162	6.07928	4.35937	4.5639	7.12702	3.76944	13.6808	7.88766	6.35566	4.93097	5.03489	10905	O60476	1:+:117367449-117528872	MAN1A2	mannosidase alpha class 1A member 2 [Source:HGNC Symbol;Acc:HGNC:6822]
ENSG00000198160	1.40893	0.45555	0.33616	5.29814	0.59413	3.63865	6.19176	5.52546	0.95411	1.6904	57708	Q8N108	1:+:66924895-66988619	MIER1	MIER1 transcriptional regulator [Source:HGNC Symbol;Acc:HGNC:29657]
ENSG00000171049	0.77933	0.29756	0.55246	1.75078	0.59757	0.51487	1.11576	0.4131	2.7474	0.78107	2358	A0A024R4P3	19:+:51752026-51770526	FPR2	formyl peptide receptor 2 [Source:HGNC Symbol;Acc:HGNC:3827]
ENSG00000175749	0	0	0.09361	0.043	0	0.2093	0	0.05753	0.11039	0.0633	134505	-	5:+:103032376-103033031	EIF3KP1	eukaryotic translation initiation factor 3 subunit K pseudogene 1 [Source:HGNC Symbol;Acc:HGNC:44016]
ENSG00000231655	0.27224	0.1203	0	0.40065	0	0	0.15036	0	0.10286	0.23592	-	-	2:-:26140263-26141264	AC011742.2	-
ENSG00000171045	4.78602	8.46073	4.4145	4.33595	3.09024	4.32851	4.77035	4.00114	4.83069	3.9441	203062	Q96NA8	8:-:142212080-142403240	TSNARE1	t-SNARE domain containing 1 [Source:HGNC Symbol;Acc:HGNC:26437]
ENSG00000171044	1.05362	1.25353	0.71073	0.72919	0.52894	0.85663	1.01607	1.01975	1.04439	0.85611	286046	Q5GH73	8:-:10896045-11201366	XKR6	XK related 6 [Source:HGNC Symbol;Acc:HGNC:27806]
ENSG00000175745	5.66637	2.03383	4.63051	13.2724	3.18946	4.86343	1.59083	2.47573	5.18695	3.74604	7025	P10589	5:+:93583224-93594615	NR2F1	nuclear receptor subfamily 2 group F member 1 [Source:HGNC Symbol;Acc:HGNC:7975]
ENSG00000179674	4.75973	0.19635	0.84069	2.00534	10.2191	1.83029	3.054	3.82792	1.00733	1.56591	80117	Q8N4G2	3:+:160677159-160678452	ARL14	ADP ribosylation factor like GTPase 14 [Source:HGNC Symbol;Acc:HGNC:22974]
ENSG00000262648	0.2227	0.12735	0.13192	0.25449	0.01279	0.14194	0.19897	0.24119	0.05445	0.02498	100873752	-	7:-:74741457-74742121	PHBP15	prohibitin pseudogene 15 [Source:HGNC Symbol;Acc:HGNC:39294]
ENSG00000147316	2.71017	2.12961	1.87396	2.60559	2.76997	2.56775	2.92474	2.68038	2.75587	2.74153	79648	Q8NEM0	8:+:6406592-6648504	MCPH1	microcephalin 1 [Source:HGNC Symbol;Acc:HGNC:6954]
ENSG00000230381	0	0	0	0	0	0	0.06851	0	0	0	-	-	1:-:116429049-116433368	AL136376.1	-
ENSG00000230383	8.83286	19.8364	12.9355	8.8347	15.8042	5.76388	10.3255	7.41002	7.91785	10.0385	-	-	7:+:137721985-137722846	AC009245.1	-
ENSG00000230387	0.07424	0.0433	0.27661	0.55282	0	0	0.0902	0.22914	0	0.31845	100505664	-	20:+:23187961-23190307	AL118508.1	uncharacterized LOC100505664
ENSG00000248780	0.20293	0.47911	0.70067	0.20337	0.73578	0.75674	0.33758	0.18838	0.51209	0.16581	152709	-	4:+:40786110-40786710	ARL4AP2	ADP ribosylation factor like GTPase 4A pseudogene 2 [Source:HGNC Symbol;Acc:HGNC:32379]
ENSG00000248787	0	0.27767	0	0.19817	0	0.22106	0	0.22096	0	0.11669	-	-	3:-:125908005-125910272	AC092903.2	-
ENSG00000248785	0.15446	0	0.03111	0	0.09047	0.06086	0	0	0	0	100874455	-	4:+:109673843-109674124	HIGD1AP14	HIG1 hypoxia inducible domain family member 1A pseudogene 14 [Source:HGNC Symbol;Acc:HGNC:43009]
ENSG00000167476	8.28271	4.42562	37.5393	14.691	8.68706	3.37964	7.54095	5.56418	4.23818	15.0843	105372240	Q96MG2	19:-:2252252-2269759	JSRP1	uncharacterized LOC105372240
ENSG00000111897	56.3351	32.88	24.9401	57.7479	28.6617	54.4164	42.5338	31.6312	42.3108	42.1734	57515	Q9NRX5	6:-:122443354-122471822	SERINC1	serine incorporator 1 [Source:HGNC Symbol;Acc:HGNC:13464]
ENSG00000244158	0.03287	0	0	0	0.03209	0.04857	0.16644	0.10681	0.06832	0	-	-	6:-:116460739-116463692	Z84488.1	-
ENSG00000189238	0.55049	0.03046	0.04282	0.21011	0.03713	0.04188	0.08157	0.2472	0.15346	0.08533	100507206	-	12:+:126726270-126746252	LINC00943	long intergenic non-protein coding RNA 943 [Source:HGNC Symbol;Acc:HGNC:48639]
ENSG00000276427	0	0	0.13192	0	0	0	0	0.42564	0	0	100287528	-	22:+:20632619-20632751	IGLL4P	immunoglobulin lambda like polypeptide 4, pseudogene [Source:HGNC Symbol;Acc:HGNC:38475]
ENSG00000276422	0.13472	0.06985	0.37986	0.60094	0.31561	0	0.10003	0.07781	0.06532	0	-	-	9:-:60943311-60964185	AL590491.2	-
ENSG00000253878	1.25329	1.13478	0.60631	2.18802	0.2039	0.79881	1.13219	0.89159	1.23842	0.77305	-	-	8:+:94950037-94951396	AC087752.3	-
ENSG00000253873	0.23225	0.04079	0.0845	0.46734	0.04095	0.3188	0.14262	0.08925	0.14635	0.32852	56105	Q9Y5H2	5:+:141421047-141512979	PCDHGA11	protocadherin gamma subfamily A, 11 [Source:HGNC Symbol;Acc:HGNC:8698]
ENSG00000219507	11.7454	14.6643	19.4063	5.54234	14.3772	8.89832	11.3611	16.5386	15.9378	9.27383	2501	-	X:+:148052233-148052746	FTH1P8	ferritin heavy chain 1 pseudogene 8 [Source:HGNC Symbol;Acc:HGNC:3995]
ENSG00000268500	0.03017	0.00733	0.01519	0	0	0.00371	0.01527	0.00817	0.00392	0	-	-	19:-:51612091-51646889	AC018755.2	-
ENSG00000240063	0.01392	0.0361	0	0	0	0.16001	0	0.06032	0	0	-	-	3:-:182783236-182793394	AC069431.1	-
ENSG00000084754	27.7241	29.4882	27.6593	27.7039	36.145	32.7648	39.5674	26.8007	27.0217	26.2295	3030	P40939	2:-:26190635-26244726	HADHA	hydroxyacyl-CoA dehydrogenase trifunctional multienzyme complex subunit alpha [Source:HGNC Symbol;Acc:HGNC:4801]
ENSG00000240065	82.2184	39.7924	42.3684	64.6256	81.3795	27.897	51.9506	40.1905	37.7313	57.8094	5698	P28065	6:+:32844136-32859585	PSMB9	proteasome subunit beta 9 [Source:HGNC Symbol;Acc:HGNC:9546]
ENSG00000095637	0.4944	0.61684	0.21813	0.53705	0.11712	0.32757	0.32532	0.21104	1.87499	0.37688	10580	Q9BX66	10:-:95311771-95561414	SORBS1	sorbin and SH3 domain containing 1 [Source:HGNC Symbol;Acc:HGNC:14565]
ENSG00000265474	1.85602	0.48766	0.26942	0.75792	0.68554	1.18587	1.54074	0.61571	1.7548	0.90855	-	-	17:-:28745569-28747652	AC010761.4	-
ENSG00000249784	0.9757	0.54202	0.98257	0.82736	0.54425	1.23568	1.12911	0.60383	0.57933	0.79723	677770	-	4:+:1974636-1974760	SCARNA22	small Cajal body-specific RNA 22
ENSG00000034713	21.8163	12.2765	17.1122	20.2199	15.9287	21.5263	13.7928	12.753	15.2905	16.9236	11345	P60520	16:+:75566351-75577881	GABARAPL2	GABA type A receptor associated protein like 2 [Source:HGNC Symbol;Acc:HGNC:13291]
ENSG00000249787	0	0.09026	0	0	0	0	0	0	0	0	-	-	5:+:100401441-100408899	AC113385.1	-
ENSG00000230528	0	0	0	0.03613	0.01867	0.01884	0.02906	0	0.01491	0	339256	-	17:+:20436337-20447249	NOS2P3	nitric oxide synthase 2 pseudogene 3 [Source:HGNC Symbol;Acc:HGNC:35124]
ENSG00000230529	0	0	0	0	0	0	0.10317	0	0	0	1097	-	19:-:43096456-43097360	CEACAMP9	carcinoembryonic antigen related cell adhesion molecule pseudogene 9 [Source:HGNC Symbol;Acc:HGNC:1831]
ENSG00000230524	0.07822	0.01484	0.00576	0.03706	0.0149	0.00752	0.01546	0.07645	0	0.01819	344875	-	3:-:15151833-15205959	COL6A4P1	collagen type VI alpha 4 pseudogene 1
ENSG00000230525	0	0	0	0	0	0	0	0.0458	0	0	101060019	-	2:+:66904436-66971462	LINC01799	long intergenic non-protein coding RNA 1799
ENSG00000230526	0.13275	0.19358	0.30079	0	0.32396	0	0	0	0.05173	0.06327	-	-	10:+:71878356-71879107	AC073370.1	-
ENSG00000230521	4.13689	5.3507	1.34969	7.26113	3.92488	1.57541	2.61468	4.78035	1.11409	3.47509	353004	-	6:-:29887294-29888268	HCG4P7	HLA complex group 4 pseudogene 7 [Source:HGNC Symbol;Acc:HGNC:22926]
ENSG00000278905	0	0.01045	0	0	0	0	0	0	0	0.02049	-	-	5:+:93600357-93603598	AC106818.1	-
ENSG00000278902	0	0	0.05064	0	0	0	0	0.05446	0.05225	0	-	-	18:-:73921939-73922631	AC010947.1	-
ENSG00000278903	0.31213	0.33826	0	0.05799	0.25974	0.03024	0.02591	0.12746	0.1409	0.06585	-	-	21:+:6318434-6360415	CU633906.2	-
ENSG00000278900	0.01484	0.08657	0	0	0	0.10233	0.10519	0	0.13879	0	-	-	5:-:34105750-34106336	AC139792.2	-
ENSG00000278908	0	0	0.03289	0	0	0	0.03307	0	0	0	-	-	2:+:30677762-30679895	AC132154.1	-
ENSG00000278909	0.03107	0.02013	0.03911	0.01118	0.04043	0.0102	0	0	0.0269	0	-	-	16:+:50555355-50558719	AC007608.4	-
ENSG00000148225	0.48918	1.62582	0.43216	0.77189	0.82057	3.06854	1.28929	0.48772	1.26981	0.24242	114987	A0A024R876	9:-:113313222-113340298	WDR31	WD repeat domain 31 [Source:HGNC Symbol;Acc:HGNC:21421]
ENSG00000133136	0.08417	0.24548	0.76287	0.13626	0.24649	0.16582	0.12784	0.09116	0.08746	0.20059	347687	-	X:-:110346703-110346909	GNG5P2	G protein subunit gamma 5 pseudogene 2 [Source:HGNC Symbol;Acc:HGNC:24826]
ENSG00000133135	0	1.14994	0.03067	0.25203	0.04956	0.58758	1.07951	3.59032	0.33233	0.14518	79589	Q8TEB7	X:+:106693794-106796993	RNF128	ring finger protein 128, E3 ubiquitin protein ligase [Source:HGNC Symbol;Acc:HGNC:21153]
ENSG00000133134	7.31892	11.8106	13.8234	7.05939	5.40894	2.71444	6.1733	6.57074	1.48557	5.26089	84707	Q9BXY8	X:-:103309346-103311046	BEX2	brain expressed X-linked 2 [Source:HGNC Symbol;Acc:HGNC:30933]
ENSG00000272426	0	0.58007	0.04006	0.08586	0.36889	0.21551	0.30209	0.17233	0.33067	0	-	-	1:-:16904339-16904776	BX284668.6	-
ENSG00000138303	3.32338	3.31424	2.70445	3.5278	2.7235	2.6407	4.12948	3.25138	3.80488	2.5392	51008	Q8N9N2	10:-:72096032-72217134	ASCC1	activating signal cointegrator 1 complex subunit 1 [Source:HGNC Symbol;Acc:HGNC:24268]
ENSG00000222314	0	0	0	0	0	0	0.08482	0	0	0	106480058	-	10:+:38423625-38423728	RNU6-1118P	RNA, U6 small nuclear 1118, pseudogene [Source:HGNC Symbol;Acc:HGNC:48081]
ENSG00000138308	0	0	0	0	0	0	0	0	0.02407	0	84647	Q9BX93	10:-:72935170-72954778	PLA2G12B	phospholipase A2 group XIIB [Source:HGNC Symbol;Acc:HGNC:18555]
ENSG00000133138	0.37494	0.20854	0.18741	0.83996	0.12886	0.43976	0.34902	0.6374	0.51913	0.41072	54885	Q0IIM8	X:+:106802680-106876145	TBC1D8B	TBC1 domain family member 8B [Source:HGNC Symbol;Acc:HGNC:24715]
ENSG00000144579	33.1011	21.8938	6.13012	31.8892	32.3102	37.7972	22.4382	35.1509	25.2793	26.0078	58190	Q9GZU7	2:+:218398256-218405941	CTDSP1	CTD small phosphatase 1 [Source:HGNC Symbol;Acc:HGNC:21614]
ENSG00000067840	1.60545	0.9267	0.85891	1.27134	0.41922	3.74003	0.67058	0.39774	0.98214	0.68869	57595	Q76G19	X:-:153802166-153830565	PDZD4	PDZ domain containing 4 [Source:HGNC Symbol;Acc:HGNC:21167]
ENSG00000146592	0.34999	1.24272	0.26678	0.49933	0.03642	1.81046	0.08387	0.10022	0.78082	0.87711	9586	Q02930	7:+:28299321-28825894	CREB5	cAMP responsive element binding protein 5 [Source:HGNC Symbol;Acc:HGNC:16844]
ENSG00000284858	0	0	0	0	0	0.01613	0.08291	0	0	0.03122	-	-	8:-:25276945-25277476	AC091185.2	-
ENSG00000248254	0.11596	0.11273	0.07299	0.2503	0	0.24273	0.11742	0.18838	0.06025	0.27635	-	-	4:-:47556731-47560259	AC107398.2	-
ENSG00000248256	0.39449	0.44742	0.16553	0.21287	0.6418	0.48572	0.39945	0.60526	0.61485	0.21936	100861517	-	4:-:48852008-48860203	OCIAD1-AS1	OCIAD1 antisense RNA 1 [Source:HGNC Symbol;Acc:HGNC:40751]
ENSG00000089177	3.53947	1.50164	1.94298	1.91301	0.75997	6.58616	2.47006	0.49735	1.9825	1.82093	55614	Q96L93	20:-:16272104-16573434	KIF16B	kinesin family member 16B [Source:HGNC Symbol;Acc:HGNC:15869]
ENSG00000172828	0.2542	0.59035	0.29688	0.24576	0.20506	0.28169	1.56761	0.12618	0.10088	0.70676	23491	Q6UWW8	16:+:66961237-66975148	CES3	carboxylesterase 3 [Source:HGNC Symbol;Acc:HGNC:1865]
ENSG00000249128	0	0	0	0	0	0	0	0	0.06668	0	102467225	-	5:+:118596188-118628092	LINC02215	long intergenic non-protein coding RNA 2215
ENSG00000141068	2.04448	0.70239	1.05322	4.51101	1.19968	2.62267	3.09805	5.16604	5.218	1.61684	8844	Q8IVT5	17:+:27456470-27626438	KSR1	kinase suppressor of ras 1 [Source:HGNC Symbol;Acc:HGNC:6465]
ENSG00000137309	36.4412	85.6404	45.6707	37.361	80.5002	45.1329	87.2107	104.485	56.7664	42.136	3159	P17096	6:+:34236873-34246231	HMGA1	high mobility group AT-hook 1 [Source:HGNC Symbol;Acc:HGNC:5010]
ENSG00000144681	0.22393	0.14064	0.23549	0.42561	0.09285	0.07808	0.14448	0.06009	0.1812	0.10012	6769	Q8WUK8	3:+:36380344-36548007	STAC	SH3 and cysteine rich domain [Source:HGNC Symbol;Acc:HGNC:11353]
ENSG00000254693	0.24065	0.09358	0.22619	0.72722	0.2819	0.11062	0.42238	0.12163	0.40009	0.12235	-	-	11:-:44604508-44605337	AC010768.1	-
ENSG00000172824	3.08318	0.73763	1.11987	4.24167	2.21219	2.31137	1.98781	0.87827	1.81665	2.23301	283848	Q5XG92	16:+:66988589-67009758	CES4A	carboxylesterase 4A [Source:HGNC Symbol;Acc:HGNC:26741]
ENSG00000227013	0.10711	0	0	0	0.0697	0.03517	0	0.01933	0.04637	0.00851	401450	-	8:+:8039978-8040953	OR7E96P	olfactory receptor family 7 subfamily E member 96 pseudogene [Source:HGNC Symbol;Acc:HGNC:14815]
ENSG00000066468	2.31297	1.52215	6.20752	1.49378	1.75846	33.5952	2.29783	8.0081	8.52998	3.21745	2263	P21802	10:-:121478334-121598458	FGFR2	fibroblast growth factor receptor 2 [Source:HGNC Symbol;Acc:HGNC:3689]
ENSG00000268995	0.09788	0.07137	0.12322	0.07923	0.07166	0.09642	0.12389	0.13251	0.12713	0.09331	100312827	-	19:+:21188598-21188953	VN1R82P	vomeronasal 1 receptor 82 pseudogene [Source:HGNC Symbol;Acc:HGNC:37402]
ENSG00000241333	0	0.24548	0	0.06813	0	0	0	0	0	0.09027	106481840	-	22:-:37669464-37669739	RN7SL385P	RNA, 7SL, cytoplasmic 385, pseudogene [Source:HGNC Symbol;Acc:HGNC:46401]
ENSG00000268992	0	0	0.08038	0	0	0	0	0	0.04739	0	100128845	-	19:+:23384530-23385293	CDC42EP3P1	CDC42 effector protein 3 pseudogene 1 [Source:HGNC Symbol;Acc:HGNC:49673]
ENSG00000268993	0	0	0	0	0	0	0	0.02432	0	0.04281	100132047	-	1:-:121142051-121142438	RPL22P6	ribosomal protein L22 pseudogene 6 [Source:HGNC Symbol;Acc:HGNC:36473]
ENSG00000235199	0	0	0	0	0	0	0	0	0	0.06993	106480430	-	10:-:94865852-94873129	CYP2C58P	cytochrome P450 family 2 subfamily C member 58, pseudogene [Source:HGNC Symbol;Acc:HGNC:39969]
ENSG00000205174	0.16021	0	0	0	0	0	0	0	0	0	154907	A4D0T2	7:-:108883975-108884587	C7orf66	chromosome 7 open reading frame 66 [Source:HGNC Symbol;Acc:HGNC:33712]
ENSG00000173193	64.0706	33.2613	19.4284	29.3451	30.6651	29.0769	42.0187	33.0011	25.5827	36.227	54625	Q460N5	3:+:122680618-122730840	PARP14	poly(ADP-ribose) polymerase family member 14 [Source:HGNC Symbol;Acc:HGNC:29232]
ENSG00000266923	0	0	0	1.46188	0	0	0.19274	0	0	0	-	-	12:+:92421531-92483680	AC063949.2	-
ENSG00000067596	6.50138	5.13588	4.87879	6.17155	6.88668	9.1051	7.6443	6.75415	7.45119	5.56278	1659	Q14562	17:+:43483865-43544463	DHX8	DEAH-box helicase 8 [Source:HGNC Symbol;Acc:HGNC:2749]
ENSG00000266922	0.1242	0	0.0536	0.13404	0.03464	0.08738	0.0539	0.11529	0.05531	0.05074	-	-	19:-:11725961-11730783	AC008543.3	-
ENSG00000116604	14.9254	8.54184	11.4295	17.4625	8.33117	5.73192	19.011	10.0231	13.0235	11.8624	4209	Q14814	1:-:156463727-156500828	MEF2D	myocyte enhancer factor 2D [Source:HGNC Symbol;Acc:HGNC:6997]
ENSG00000070808	0.04533	0.00551	0.04137	0.05351	0.02765	0	0.01721	0.04909	0.35914	0.12558	815	Q9UQM7	5:-:150219491-150290291	CAMK2A	calcium/calmodulin dependent protein kinase II alpha [Source:HGNC Symbol;Acc:HGNC:1460]
ENSG00000223042	0	0	0.20135	0	0	0	0.11569	0.06187	0	0.27228	106479167	-	12:+:10084186-10084490	RN7SKP161	RNA, 7SK small nuclear pseudogene 161 [Source:HGNC Symbol;Acc:HGNC:45885]
ENSG00000279748	0.61903	0.59503	0.65141	0.96458	0.27158	0.31515	0.62681	0.27872	0.59624	0.35472	-	-	19:+:16586905-16589409	AC008764.9	-
ENSG00000274114	0.51208	0.14282	0.32336	1.10757	0.27247	0.32662	0.09988	0.23411	0.15265	0.28808	-	-	17:+:6657034-6693577	AC004706.3	-
ENSG00000279744	2.50557	1.77057	1.28811	2.80636	0.79644	2.13102	2.84089	1.44232	4.56701	1.3247	-	-	17:+:82462601-82464255	AC132938.5	-
ENSG00000279742	0.09854	0.01419	0.02573	0.193	0.00356	0.02157	0.11826	0.01976	0.11756	0.08002	-	-	11:-:85852557-85854943	AP000974.1	-
ENSG00000279741	1.02792	1.01179	0	0.0832	0.37628	1.46816	1.89954	0.18091	0	0.50219	-	-	16:+:53389886-53390563	AC007342.8	-
ENSG00000080189	9.91751	10.1237	9.40236	9.69217	12.1689	6.16643	7.62294	9.79233	6.96631	6.66898	51006	Q9NQQ7	20:-:46345980-46364458	SLC35C2	solute carrier family 35 member C2 [Source:HGNC Symbol;Acc:HGNC:17117]
ENSG00000147883	4.66922	2.11413	1.14364	3.5286	3.61699	0.45041	5.98003	1.12298	4.30961	13.3714	1030	P42772	9:-:22002903-22009363	CDKN2B	cyclin dependent kinase inhibitor 2B [Source:HGNC Symbol;Acc:HGNC:1788]
ENSG00000147889	3.56795	8.79381	2.2434	9.46702	8.06977	0.35482	11.03	1.28589	1.2567	10.0328	1029	K7PML8	9:-:21967753-21995301	CDKN2A	cyclin dependent kinase inhibitor 2A [Source:HGNC Symbol;Acc:HGNC:1787]
ENSG00000101935	2.6485	2.47469	2.03841	2.63472	2.00199	5.74445	4.77744	4.57845	2.9562	3.22568	9949	Q9Y4X0	X:-:110194186-110440233	AMMECR1	Alport syndrome, mental retardation, midface hypoplasia and elliptocytosis chromosomal region gene 1 [Source:HGNC Symbol;Acc:HGNC:467]
ENSG00000101938	1.7601	1.89041	0.7184	9.26276	0.93066	0.0394	0.15302	0.32252	1.71341	4.07383	91851	Q9BU40	X:-:110673856-110795819	CHRDL1	chordin like 1 [Source:HGNC Symbol;Acc:HGNC:29861]
ENSG00000130656	0	0	0	0.04981	0	0	0	0	0	0	3050	P02008	16:+:152687-154503	HBZ	hemoglobin subunit zeta [Source:HGNC Symbol;Acc:HGNC:4835]
ENSG00000130653	2.32286	1.05863	1.31207	3.04411	0.98286	1.57498	1.00361	0.66487	1.03259	1.01225	375775	Q6ZV29	9:-:137459953-137550534	PNPLA7	patatin like phospholipase domain containing 7 [Source:HGNC Symbol;Acc:HGNC:24768]
ENSG00000223593	0	0	0	0	0	0.07494	0.03852	0	0	0	-	-	14:-:34416687-34417602	AL356806.1	-
ENSG00000113389	0.09007	0.15108	0.15472	0.13913	0.04482	0.02783	0.02235	0.00574	0.39177	0.1271	4883	P17342	5:+:32689070-32791724	NPR3	natriuretic peptide receptor 3 [Source:HGNC Symbol;Acc:HGNC:7945]
ENSG00000180846	0.89964	0.30202	0.39759	1.34811	0.28431	0.58015	1.04858	0.34347	0.57836	0.45039	255193	Q8NCQ2	19:-:1952531-1954586	CSNK1G2-AS1	CSNK1G2 antisense RNA 1
ENSG00000223599	0.17303	0.03882	0.35521	0.94809	0.10394	0.118	0.02696	0.02883	0	0.15226	-	-	1:-:153852106-153853414	AL513523.1	-
ENSG00000223598	0	0.10921	0.08228	0.07715	0	0	0.21717	0	0.14857	0	-	-	6:-:151088103-151228447	AL138733.1	-
ENSG00000067334	8.18558	8.39922	8.40426	6.01449	6.48056	8.12576	4.86635	6.37569	4.14014	6.50969	30836	Q5QJE6	1:-:93866283-93879918	DNTTIP2	deoxynucleotidyltransferase terminal interacting protein 2 [Source:HGNC Symbol;Acc:HGNC:24013]
ENSG00000113387	23.4075	16.8573	23.7587	14.731	21.319	12.8569	18.5562	33.5797	13.744	14.1337	10923	P53999	5:+:32531633-32604079	SUB1	SUB1 homolog, transcriptional regulator [Source:HGNC Symbol;Acc:HGNC:19985]
ENSG00000113384	40.8115	34.9375	29.9635	34.9979	24.4094	51.6254	38.7909	58.8149	43.1537	32.1413	64083	Q9H4A6	5:-:32124704-32174350	GOLPH3	golgi phosphoprotein 3 [Source:HGNC Symbol;Acc:HGNC:15452]
ENSG00000099985	1.88325	1.53837	2.9838	1.9969	1.49643	2.35433	2.99185	2.14673	6.32439	3.99901	5008	P13725	22:-:30262829-30266840	OSM	oncostatin M [Source:HGNC Symbol;Acc:HGNC:8506]
ENSG00000099984	0.55183	0.82974	0.25934	1.22288	0	0.05798	0.57367	0	1.65137	1.20639	2953	P0CG29	22:+:23980058-23983915	GSTT2	glutathione S-transferase theta 2 (gene/pseudogene) [Source:HGNC Symbol;Acc:HGNC:4642]
ENSG00000235545	0.13479	0.16552	0.12145	0.06125	0	1.59324	0.28015	0	0.18428	0.1623	-	-	1:+:62688482-62710694	AC103923.1	-
ENSG00000235544	0	0	0	0	0	0	0.1119	0	0	0	128718	-	20:-:11345383-11345855	RPS11P1	ribosomal protein S11 pseudogene 1 [Source:HGNC Symbol;Acc:HGNC:16553]
ENSG00000235546	0.02597	0.27136	0.17651	0	0	0	0.01315	0	0.01349	0.07426	-	-	17:+:20612667-20614008	AC087499.4	-
ENSG00000076258	2.51968	2.57739	1.7044	3.56352	1.19264	7.1765	1.896	3.74847	2.99575	1.32304	2329	P31512	1:+:171314208-171342084	FMO4	flavin containing monooxygenase 4 [Source:HGNC Symbol;Acc:HGNC:3772]
ENSG00000223559	0.44404	0.57557	0.82132	0.32926	0.51896	0.58616	0.77384	1.38056	0.63088	0.42616	-	-	7:+:56288230-56291425	AC073136.1	-
ENSG00000235549	0	0	0	0	0	0	0	0.05391	0	0	100288425	-	1:-:38958275-38958925	EIF1P2	eukaryotic translation initiation factor 1 pseudogene 2 [Source:HGNC Symbol;Acc:HGNC:49615]
ENSG00000235548	0	0	0	0	0	0.17491	0.04231	0.03394	0	0	-	-	2:-:156033247-156034080	AC073551.1	-
ENSG00000223558	0.04847	0	0.04881	0.06538	0	0	0	0.09186	0	0	100420414	-	7:+:64085560-64086576	TRIM60P17	tripartite motif containing 60 pseudogene 17 [Source:HGNC Symbol;Acc:HGNC:38489]
ENSG00000234636	0.53237	0.62106	0.59461	1.3476	0.89763	0.87718	1.16635	1.19509	1.22705	0.88581	100873985	P0DP75	X:+:40735400-40738701	MED14OS	MED14 opposite strand
ENSG00000234637	0	0	0	0.04343	0	0	0	0	0	0	100271078	-	9:-:80782338-80782770	RPS19P6	ribosomal protein S19 pseudogene 6 [Source:HGNC Symbol;Acc:HGNC:36217]
ENSG00000234630	0.58188	0.27476	0.18417	1.13038	0.04869	0.42578	0.6397	0.16205	0.24185	0.17433	-	-	22:+:22293733-22294794	AC245060.2	-
ENSG00000234632	0.02397	0	0	0	0	0	0	0	0	0	106479026	-	2:+:74350069-74351009	NECAP1P2	NECAP endocytosis associated 1 pseudogene 2 [Source:HGNC Symbol;Acc:HGNC:43913]
ENSG00000180592	0.06761	0.3691	0.12046	0.14594	0.09392	0.09606	0.079	0.31544	0.13646	0.19708	387640	Q1XH10	10:-:21513478-21526368	SKIDA1	SKI/DACH domain containing 1 [Source:HGNC Symbol;Acc:HGNC:32697]
ENSG00000228948	0.06439	0	0	0	0	0	0	0.05579	0	0	100129319	-	9:+:105849710-105851425	SLC25A6P5	solute carrier family 25 member 6 pseudogene 5 [Source:HGNC Symbol;Acc:HGNC:43854]
ENSG00000061656	4.6397	2.3668	38.7812	8.5834	3.49267	1.94608	5.13517	3.43279	2.12964	8.92727	6676	Q9NPE6	20:+:35615892-35621049	SPAG4	sperm associated antigen 4 [Source:HGNC Symbol;Acc:HGNC:11214]
ENSG00000180596	1.84886	0.37573	2.94536	2.14191	0.75454	10.464	1.70288	6.8669	1.99708	6.53203	8347	P62807	6:-:26114873-26123926	HIST1H2BC	histone cluster 1 H2B family member c [Source:HGNC Symbol;Acc:HGNC:4757]
ENSG00000073578	12.7468	13.9336	16.2817	11.5474	10.4739	12.7944	10.7647	13.8209	11.6392	12.0203	6389	P31040	5:+:218241-256700	SDHA	succinate dehydrogenase complex flavoprotein subunit A [Source:HGNC Symbol;Acc:HGNC:10680]
ENSG00000180884	1.54521	0.47406	0.9407	1.48334	0.82147	1.0316	0.77711	0.66851	1.23572	1.07679	126375	Q3KQV3	19:-:34956354-34964049	ZNF792	zinc finger protein 792 [Source:HGNC Symbol;Acc:HGNC:24751]
ENSG00000169203	7.55098	9.05178	9.13757	14.3991	6.52077	5.51601	5.54199	5.28494	5.06417	7.15014	440353	H0YIK9,C9IYD2,F8W0I5,A0A087WWP6,H0YIQ3,H0YIQ5	16:-:29483642-29505999	NPIPB12	nuclear pore complex interacting protein family, member B12 [Source:HGNC Symbol;Acc:HGNC:37491]
ENSG00000089009	171.793	376.52	233.786	158.476	306.425	113.65	207.998	206.342	151.769	166.92	6128	A0A024RBK3	12:-:112405190-112418838	RPL6	ribosomal protein L6 [Source:HGNC Symbol;Acc:HGNC:10362]
ENSG00000261349	2.97978	1.64215	1.07034	5.51003	0.70403	2.16865	3.20944	2.17887	2.9976	1.28456	-	-	1:-:25266102-25267136	AL031432.2	-
ENSG00000273464	0.73619	0.35785	0.51485	0.50761	0.45913	0.02014	0.26919	0.53154	0.50997	1.20863	-	-	21:+:29657406-29657831	AP000238.1	-
ENSG00000261347	0.05248	0	0	0	0.08965	0	0.05314	0.08526	0.5453	0	-	-	11:+:69467598-69469705	AP000439.4	-
ENSG00000169208	0	0	0	0.01425	0	0	0	0	0	0	26533	Q8NGC4	14:-:21568520-21580076	OR10G3	olfactory receptor family 10 subfamily G member 3 [Source:HGNC Symbol;Acc:HGNC:8171]
ENSG00000089006	15.8776	11.275	9.40283	15.6449	11.6283	13.0664	10.7877	17.8081	9.82708	11.6417	27131	Q9Y5X3	20:-:17941597-17968980	SNX5	sorting nexin 5 [Source:HGNC Symbol;Acc:HGNC:14969]
ENSG00000261342	1.04429	1.00453	0.8856	0.62877	0.49897	0.34108	0.31166	1.00599	0.57681	0.24101	-	-	19:-:2727743-2729327	AC006538.1	-
ENSG00000273461	0.03513	0	0	0	0	0	0	0	0	0	-	-	3:+:72061061-72069933	AC105265.3	-
ENSG00000261340	0.01528	0	0	0	0	0	0	0	0	0	106456574	-	11:-:29980113-29982392	LINC01616	long intergenic non-protein coding RNA 1616
ENSG00000261341	0.31412	0.2443	0.32688	0.1582	0.18398	0.34036	0.08482	0.31752	0.1632	0.03993	-	-	19:-:50776141-50793142	AC010325.1	-
ENSG00000279336	0.18379	0	0.40718	0	0	0	0	0	0	0	-	-	9:-:34201273-34201515	AL353662.3	-
ENSG00000269119	0.0368	0	0.03706	0.04964	0.14368	0	0	0	0	0.03508	645001	-	19:+:41829692-41830938	HNRNPA1P52	heterogeneous nuclear ribonucleoprotein A1 pseudogene 52 [Source:HGNC Symbol;Acc:HGNC:48782]
ENSG00000269118	0	0	0	0	0	0	0	0	0	0.03576	100128254	-	19:-:53299051-53308644	FAM90A28P	family with sequence similarity 90 member A28, pseudogene [Source:HGNC Symbol;Acc:HGNC:43747]
ENSG00000256690	1.27542	1.60525	1.8234	1.19213	2.37887	1.22267	1.54514	1.46765	1.1596	1.06384	105369332	-	11:+:62832234-62834043	AP001160.1	uncharacterized LOC105369332
ENSG00000264196	0.02792	0	0	0.15067	0	0	0.24032	0	0	0	-	-	17:+:72839039-72839718	AC011120.1	-
ENSG00000255959	0.13911	0.28737	0.07004	0.1689	0.0679	0.13702	0.07043	0.07533	0.09034	0.18233	-	-	11:-:60835996-60842965	AP000777.2	-
ENSG00000269113	0.56599	0.0602	0.27314	0.35287	0.08705	0.05612	0.67971	0.73505	0.40794	0.14403	388630	A6NFA1	1:-:47760528-47996895	TRABD2B	TraB domain containing 2B [Source:HGNC Symbol;Acc:HGNC:44200]
ENSG00000269110	0	0	0	0	0.04887	0	0	0	0	0.03182	-	-	19:-:20553792-20661583	AC010636.2	-
ENSG00000117266	2.99823	3.11437	3.53307	4.7842	5.19994	6.07625	13.9491	5.97917	5.8054	2.23567	5129	Q07002	1:+:205504595-205532793	CDK18	cyclin dependent kinase 18 [Source:HGNC Symbol;Acc:HGNC:8751]
ENSG00000117262	4.88332	4.46847	4.51988	2.52262	3.30852	5.45411	4.09389	3.64697	2.32449	3.20252	653519	P0CG08	1:+:145607990-145670648	GPR89A	G protein-coupled receptor 89A [Source:HGNC Symbol;Acc:HGNC:31984]
ENSG00000107831	0	0.42255	0.25637	0	0	0.04893	0.02515	0.07397	0.02581	0.07695	2253	P55075	10:-:101770130-101780369	FGF8	fibroblast growth factor 8 [Source:HGNC Symbol;Acc:HGNC:3686]
ENSG00000107833	19.9766	88.7882	51.267	15.663	80.448	13.6207	43.6305	29.7891	19.7329	22.2287	10360	O75607	10:-:101781325-101783413	NPM3	nucleophosmin/nucleoplasmin 3 [Source:HGNC Symbol;Acc:HGNC:7931]
ENSG00000224060	0.31192	0.90972	0	0.18034	0.05437	0.05487	0.03384	0.04826	0	0	10033	-	Y:+:12339813-12347495	ARSEP1	arylsulfatase E pseudogene 1 [Source:HGNC Symbol;Acc:HGNC:720]
ENSG00000224061	0.07155	0.03478	0	0	0	0	0	0.03875	0.07435	0	-	-	2:-:106253231-106253717	AC092106.1	-
ENSG00000156509	0.40801	0.31732	0.37757	0.33085	0.19591	0.16728	0.71239	0.25319	0.4102	0.21234	286151	Q4G163	8:-:100133360-100145800	FBXO43	F-box protein 43 [Source:HGNC Symbol;Acc:HGNC:28521]
ENSG00000224063	0.33142	0.18411	0.15496	0.12774	0.6297	0.86278	1.00077	0.35253	0.04305	0.27644	-	-	2:+:187003220-187554663	AC007319.1	-
ENSG00000224064	0	0	0.08839	0	0.06426	0.10807	0	0.04753	0	0	-	-	1:+:26983628-26984024	AL356390.1	-
ENSG00000224066	0.35951	0.96112	0.52366	0.76213	0.04387	0.44265	0.61104	0.43802	0.32686	0.35494	-	-	1:-:32204769-32206814	AL049795.1	-
ENSG00000224067	1.43435	0.90227	1.10459	1.77565	5.55945	0.47788	0.3631	0.15991	1.79724	0.38204	-	-	9:+:111802980-111803435	AL354877.1	-
ENSG00000224069	0.16375	0	0	0	0	0	0	0	0	0	-	-	X:-:154897561-154898092	BX842559.1	-
ENSG00000156500	1.15038	1.37373	0.6294	1.2309	0.49042	0.70081	0.73925	0.51922	0.60733	0.56865	159091	Q6P4D5	X:+:134796395-134854835	FAM122C	family with sequence similarity 122C [Source:HGNC Symbol;Acc:HGNC:25202]
ENSG00000156504	12.9309	14.6535	7.23112	12.0277	8.02889	8.65126	9.72249	8.63153	9.2904	8.00085	159090	Q7Z309	X:-:134769566-134797232	FAM122B	family with sequence similarity 122B [Source:HGNC Symbol;Acc:HGNC:30490]
ENSG00000267184	0	0	0	0	0	0	0	0.10425	0	0	-	-	17:-:69707193-69707373	AC002545.1	-
ENSG00000267185	0.32805	0.26577	0.88097	0.7671	0.53372	0.14362	0.27681	0.31581	0.17043	0.34747	5767	-	17:+:42533532-42534009	PTP4A2P1	protein tyrosine phosphatase type IVA, member 2 pseudogene 1 [Source:HGNC Symbol;Acc:HGNC:9637]
ENSG00000103642	8.90021	4.05969	4.95191	8.21361	5.43376	4.31648	6.83128	5.46569	6.6568	9.13446	114294	P83111	15:+:63121800-63142061	LACTB	lactamase beta [Source:HGNC Symbol;Acc:HGNC:16468]
ENSG00000267188	0	0	0	0	0	0	0	0	0.03154	0	-	-	19:-:44392439-44448452	AC245748.2	-
ENSG00000103647	0.49027	0.2076	0.46959	0.5009	0.18718	5.12978	0.25153	0.12744	0.52075	0.28665	10391	Q9UQ03	15:+:68578969-68727806	CORO2B	coronin 2B [Source:HGNC Symbol;Acc:HGNC:2256]
ENSG00000263874	2.05048	0.85792	1.62295	1.85644	0.73707	4.60201	1.79433	1.58697	2.34145	1.97489	100505576	A0A1B0GWH6	17:+:38925168-38929384	LINC00672	long intergenic non-protein coding RNA 672 [Source:HGNC Symbol;Acc:HGNC:44353]
ENSG00000263878	0	0	0	0	0	0	0.01165	0	0	0	101410534	-	18:+:3962353-4013943	DLGAP1-AS4	DLGAP1 antisense RNA 4
ENSG00000022556	1.68629	10.8208	10.3433	2.42009	21.2456	0.17535	8.88263	1.44969	1.40662	2.08499	55655	Q9NX02	19:+:54953130-55001142	NLRP2	NLR family pyrin domain containing 2 [Source:HGNC Symbol;Acc:HGNC:22948]
ENSG00000181074	2.75821	0.20575	1.0038	1.48101	0.27324	0.33625	1.16832	0.33274	0.44692	0.5597	390072	Q8NGI2	11:+:5754243-5755905	OR52N4	olfactory receptor family 52 subfamily N member 4 (gene/pseudogene) [Source:HGNC Symbol;Acc:HGNC:15230]
ENSG00000076928	63.7965	18.8896	45.285	70.0404	26.072	25.4959	23.3899	16.5559	29.7543	44.8772	100505585	M0QYS3,M0R2C7,A0A024R0R1,M0R3H5,M0QZH8,M0QZR4,M0QYC1,Q49AN3,Q92888,M0R1K8,M0QXV6	19:+:41883161-41930150	ARHGEF1	uncharacterized LOC100505585
ENSG00000181072	0	0	0	0	0	0.00103	0	0	0	0.01197	1129	P08172	7:+:136868669-137020255	CHRM2	cholinergic receptor muscarinic 2 [Source:HGNC Symbol;Acc:HGNC:1951]
ENSG00000076924	20.3482	18.7178	22.2957	17.9607	23.5409	14.3416	14.1784	20.1983	15.1731	15.8181	56949	Q9HCS7	19:-:7619525-7629565	XAB2	XPA binding protein 2 [Source:HGNC Symbol;Acc:HGNC:14089]
ENSG00000143337	8.58655	5.11314	1.76098	8.06223	4.19756	3.96168	2.589	2.69947	6.01206	6.36458	26092	Q5JTV8	1:+:179882042-179925000	TOR1AIP1	torsin 1A interacting protein 1 [Source:HGNC Symbol;Acc:HGNC:29456]
ENSG00000143333	10.937	25.5607	15.3192	6.63205	7.52982	39.6917	15.3016	10.1152	20.2075	19.5926	6004	O15492	1:-:182598623-182604408	RGS16	regulator of G protein signaling 16 [Source:HGNC Symbol;Acc:HGNC:9997]
ENSG00000134020	0.19009	0.02549	0.32346	0.82063	0.05119	0.05165	0.02655	0.12779	0.09536	0.04999	157310	Q96S96	8:-:22713251-23000000	PEBP4	phosphatidylethanolamine binding protein 4 [Source:HGNC Symbol;Acc:HGNC:28319]
ENSG00000168152	0.78026	0.49657	0.81209	1.07865	0.85785	0.25949	1.32358	2.01897	1.46269	1.0831	79725	Q9H5L6	4:+:82900684-82919969	THAP9	THAP domain containing 9 [Source:HGNC Symbol;Acc:HGNC:23192]
ENSG00000189241	39.2781	31.2713	22.7422	30.9278	22.5024	36.9716	34.6428	27.9899	25.0658	26.1767	7259	Q9H0U9	6:-:116276578-116279903	TSPYL1	TSPY like 1 [Source:HGNC Symbol;Acc:HGNC:12382]
ENSG00000134028	42.9076	7.9202	5.51279	24.3801	19.575	8.53184	10.6519	10.9635	8.18688	14.7627	27299	B7Z6V5	8:+:24384285-24406013	ADAMDEC1	ADAM like decysin 1 [Source:HGNC Symbol;Acc:HGNC:16299]
ENSG00000111837	0.6308	0.42285	0.59372	0.59624	0.62582	0.39393	3.45665	0.77471	0.8011	0.27511	4117	A0A140VK28	6:-:10762723-10838555	MAK	male germ cell associated kinase [Source:HGNC Symbol;Acc:HGNC:6816]
ENSG00000111834	2.00305	0.45924	2.17471	2.77421	1.31451	0.31424	1.5934	0.42524	0.11474	0.76027	345895	Q5TD94	6:+:116616479-116632985	RSPH4A	radial spoke head 4 homolog A [Source:HGNC Symbol;Acc:HGNC:21558]
ENSG00000111832	7.49235	6.5399	8.40031	5.61025	7.1324	5.57068	5.73994	5.91259	5.56691	6.81051	51389	Q9H446	6:+:116571367-116597675	RWDD1	RWD domain containing 1 [Source:HGNC Symbol;Acc:HGNC:20993]
ENSG00000262693	0.05334	0.51851	0	0.05756	0.05206	0.1401	0.10801	0	0.09237	0	-	-	17:-:5075678-5078113	AC012146.3	-
ENSG00000171903	0.93671	1.03261	0.5381	0	0.63563	0.00852	0.21686	1.05665	1.46333	0.9981	57834	Q9HBI6	19:-:15912367-15934867	CYP4F11	cytochrome P450 family 4 subfamily F member 11 [Source:HGNC Symbol;Acc:HGNC:13265]
ENSG00000244203	0.07467	0	0	0.09402	0.24297	0.08581	0	0.02696	0.02586	0.09491	104502416	-	3:+:71289769-71305853	FOXP1-AS1	FOXP1 antisense RNA 1
ENSG00000188596	0.22329	0.07542	0.32472	0.35819	0.10273	0.01861	0.36954	0.14174	0.04766	0.23021	144535	Q96N23	12:+:96489571-96875555	CFAP54	cilia and flagella associated protein 54 [Source:HGNC Symbol;Acc:HGNC:26456]
ENSG00000188599	2.55225	25.0123	8.29066	8.82611	11.9658	8.07354	6.777	8.64703	11.8488	6.26445	100874381	-	16:-:15104312-15123498	NPIPP1	nuclear pore complex interacting protein pseudogene 1 [Source:HGNC Symbol;Acc:HGNC:35407]
ENSG00000272248	0.08889	0.24197	0	0.23025	0.64213	0.15761	0	0.07702	0	0.13558	-	-	6:+:4018713-4019202	AL138831.2	-
ENSG00000121335	0.01943	0.00472	0.0685	0.03671	0	0	0	0.08419	0	0.02779	653247	H3BR58,P02812	12:-:11391540-11501041	PRB2	proline rich protein BstNI subfamily 2 [Source:HGNC Symbol;Acc:HGNC:9338]
ENSG00000269800	0.63339	0.15157	0.38271	0.67306	0.24732	0.16318	0.31575	0.28495	0.23288	0.3437	91405	-	19:-:41521043-41521989	PLEKHA3P1	pleckstrin homology domain containing A3 pseudogene 1 [Source:HGNC Symbol;Acc:HGNC:19648]
ENSG00000269802	0.04675	0	0	0	0.04564	0	0.04734	0	0	0	-	-	19:-:6343761-6362149	AC011491.3	-
ENSG00000240198	0	0	0	0	0	0	0.06817	0	0	0	100874200	-	3:+:56940040-56960854	ARHGEF3-AS1	ARHGEF3 antisense RNA 1
ENSG00000269807	0.65886	0.85402	0.63893	0.31603	0.2382	0.24037	0.24709	0.37	0.15213	0.25588	-	-	19:-:4347244-4354057	AC007292.3	-
ENSG00000269806	0.20704	0.12386	0.12831	0.1375	0.07773	0.04706	0.12901	0	0	0.10627	106144534	-	19:-:47615699-47626395	BICRA-AS1	BICRA antisense RNA 1 [Source:HGNC Symbol;Acc:HGNC:51588]
ENSG00000167914	0.33344	0.47692	0.10421	0.36813	0.13469	1.32888	0	0.25735	0	4.9432	284110	Q96QA5	17:+:39953263-39977766	GSDMA	gasdermin A [Source:HGNC Symbol;Acc:HGNC:13311]
ENSG00000240199	0	0.05922	0	0	0	0.06001	0.06169	0	0	0.05807	106481065	-	16:-:75698531-75698816	RN7SL520P	RNA, 7SL, cytoplasmic 520, pseudogene [Source:HGNC Symbol;Acc:HGNC:46536]
ENSG00000265313	0	0	0	0	0	0	0	0	0	0.02288	101927728	-	17:-:59430869-59526946	LINC01476	long intergenic non-protein coding RNA 1476
ENSG00000265315	0.18601	1.20556	1.84201	0.43496	0	0.06108	0.18835	0.33576	0.4832	0.59106	106480693	-	17:+:46537534-46537814	RN7SL199P	RNA, 7SL, cytoplasmic 199, pseudogene [Source:HGNC Symbol;Acc:HGNC:46215]
ENSG00000263257	0	0	0.04538	0	0	0	0	0.0488	0.04682	0	-	-	16:-:14408039-14418872	AC040173.1	-
ENSG00000162975	0.17887	0.0296	1.8895	0.27109	0	0.17994	0.01541	0.37921	0.13445	0.05805	3754	Q9H3M0	2:+:10911937-10914225	KCNF1	potassium voltage-gated channel modifier subfamily F member 1 [Source:HGNC Symbol;Acc:HGNC:6246]
ENSG00000251127	0	0	0	0	0	0	0	0	0.02633	0.01208	-	-	8:-:61759094-61765969	AC091173.1	-
ENSG00000215367	0	0	0	0	0	0.8513	0	0	0.15566	0	100379220	-	4:-:1115197-1153726	TMED11P	transmembrane p24 trafficking protein 11, pseudogene
ENSG00000167912	2.66396	1.40422	1.13752	1.81241	1.31242	1.69358	1.80674	0.67663	1.16331	1.04341	100505501	-	8:+:59119040-59121346	AC090152.1	uncharacterized LOC100505501
ENSG00000251122	0.16283	0	0	0	0	0	0	0	0	0	645398	-	5:+:174923090-174923945	NIFKP2	nucleolar protein interacting with the FHA domain of MKI67 pseudogene 2 [Source:HGNC Symbol;Acc:HGNC:44950]
ENSG00000215369	0.11893	0	0.14971	0.19253	0	0.05857	0.06021	0.28981	0	0	378818	-	21:-:17894193-17894485	RPL37P3	ribosomal protein L37 pseudogene 3 [Source:HGNC Symbol;Acc:HGNC:17238]
ENSG00000251129	0	0	0	0.12809	0.04634	0	1.43013	0	0	0	102723828	-	4:+:31997397-32155406	LINC02506	long intergenic non-protein coding RNA 2506
ENSG00000251128	0	0	0	0	0	0	0	0.07006	0	0	101928734	-	4:-:183233628-183240634	WWC2-AS1	WWC2 antisense RNA 1
ENSG00000119760	11.7752	10.2908	6.86932	16.3581	8.87071	9.72872	9.95598	8.48236	11.0128	10.5288	9913	O94864	2:-:27650812-27663840	SUPT7L	SPT7 like, STAGA complex gamma subunit [Source:HGNC Symbol;Acc:HGNC:30632]
ENSG00000259352	0	0	0	0	0	0	0	0	0	0.05848	-	-	15:-:45073492-45074048	AC091117.1	-
ENSG00000259353	0.19359	0.2823	0.15596	0	0.13228	0.22883	0.11762	0	0	0.16609	-	-	15:-:58856831-58865063	AC090515.4	-
ENSG00000019995	3.5454	2.58184	1.63807	3.1282	1.9667	4.49889	3.92411	4.79224	3.85309	2.62727	54764	Q9UGI0	10:+:124942123-124988189	ZRANB1	zinc finger RANBP2-type containing 1 [Source:HGNC Symbol;Acc:HGNC:18224]
ENSG00000259356	0	0	0	0	0	0.05782	0	0	0	0.01865	-	-	15:+:100126106-100129743	AC022710.1	-
ENSG00000197779	0.96474	0.26883	0.21197	0.61692	0.32634	0.5031	0.73135	0.69619	0.6079	0.35114	347344	P51508	X:+:47836902-48002561	ZNF81	zinc finger protein 81 [Source:HGNC Symbol;Acc:HGNC:13156]
ENSG00000259354	0.0269	0.1264	0.01806	0.21775	0.10066	0.10599	0.32915	0.06798	0.28884	0.18165	-	-	15:+:45448427-45513767	AC025580.2	-
ENSG00000019991	0.5422	0.24328	0.21984	1.15883	0.12387	0.28671	0.57328	0.21336	1.01704	0.85777	3082	P14210	7:-:81699008-81770438	HGF	hepatocyte growth factor [Source:HGNC Symbol;Acc:HGNC:4893]
ENSG00000259358	0	0.02066	0.02141	0.06882	0.01383	0.01396	0.01435	0.03837	0	0.03377	-	-	15:-:31765743-31768201	AC026951.1	-
ENSG00000259359	0.0928	0	0	0.05008	0.04529	0	0.04698	0.05025	0	0	-	-	15:+:96171581-96174339	AC012409.1	-
ENSG00000086506	0.21129	0.23701	0	0.15787	0.25385	0.22413	0.03291	0	0.21954	0.12395	3049	P09105	16:+:180453-181181	HBQ1	hemoglobin subunit theta 1 [Source:HGNC Symbol;Acc:HGNC:4833]
ENSG00000198798	0.06047	0	0	0	0	0	0	0	0	0	4114	O15480	X:+:30230436-30237492	MAGEB3	MAGE family member B3 [Source:HGNC Symbol;Acc:HGNC:6810]
ENSG00000147059	0.81115	0.77684	0.44335	0.68342	0.47097	0.56138	0.59235	0.29066	0.40419	0.39956	54466	A0A024R9W1	X:-:57134530-57137625	SPIN2A	spindlin family member 2A [Source:HGNC Symbol;Acc:HGNC:20694]
ENSG00000135778	2.42489	4.39318	1.52119	2.63601	2.52693	5.69513	3.61214	2.24298	1.67633	1.68875	84284	Q9BSD7	1:+:232950605-232983882	NTPCR	nucleoside-triphosphatase, cancer-related [Source:HGNC Symbol;Acc:HGNC:28204]
ENSG00000135776	8.82212	3.81665	4.3267	9.43279	5.01922	14.7952	9.90306	7.56832	7.55678	8.18346	23456	Q9NRK6	1:-:229516582-229558695	ABCB10	ATP binding cassette subfamily B member 10 [Source:HGNC Symbol;Acc:HGNC:41]
ENSG00000135775	3.64695	4.27944	3.19462	3.7494	2.71102	6.15459	5.16865	3.50812	2.79802	2.7765	22796	Q14746	1:+:230642489-230693982	COG2	component of oligomeric golgi complex 2 [Source:HGNC Symbol;Acc:HGNC:6546]
ENSG00000139428	2.29631	3.86426	4.82583	3.35268	4.39932	2.68075	3.16243	6.85944	3.2164	2.03452	326625	Q96EY8	12:-:109553737-109573874	MMAB	methylmalonic aciduria (cobalamin deficiency) cblB type [Source:HGNC Symbol;Acc:HGNC:19331]
ENSG00000135773	0.52411	0.14371	0.203	0.3227	0.16398	0.18201	0.39462	0.70225	0.45731	0.29464	10753	O14815	1:+:230747384-230802003	CAPN9	calpain 9 [Source:HGNC Symbol;Acc:HGNC:1486]
ENSG00000147050	4.7054	3.31217	5.12565	5.08615	3.42586	5.01116	4.28392	4.50005	7.09551	4.35637	7403	Q59HG3	X:+:44873177-45112602	KDM6A	lysine demethylase 6A [Source:HGNC Symbol;Acc:HGNC:12637]
ENSG00000152990	2.20097	11.3604	4.2812	1.62119	3.88881	17.4554	7.4975	9.13197	7.98531	2.6242	166647	Q8IWK6	4:-:22345071-22516054	ADGRA3	adhesion G protein-coupled receptor A3 [Source:HGNC Symbol;Acc:HGNC:13839]
ENSG00000197774	17.8166	51.2642	9.34817	15.1663	7.51553	20.1779	15.1501	10.5042	11.6762	8.25395	197342	A4GXA9	16:+:1773207-1781708	EME2	essential meiotic structure-specific endonuclease subunit 2 [Source:HGNC Symbol;Acc:HGNC:27289]
ENSG00000132749	3.86817	6.82548	1.80182	1.50385	1.2465	3.07025	4.58222	0.8589	5.47805	0.29898	9633	Q9Y4I5	11:-:68707440-68751564	TESMIN	testis expressed metallothionein like protein [Source:HGNC Symbol;Acc:HGNC:7446]
ENSG00000132746	3.33114	1.52103	4.21699	1.4299	2.84164	41.8684	2.51137	85.5471	4.19721	22.2667	222	P48448	11:-:67662162-67681200	ALDH3B2	aldehyde dehydrogenase 3 family member B2 [Source:HGNC Symbol;Acc:HGNC:411]
ENSG00000165644	9.17473	10.0985	14.2533	10.9431	21.8626	7.8968	8.53083	10.4799	5.70045	11.3529	118881	Q86VU5	10:-:75233969-75236030	COMTD1	catechol-O-methyltransferase domain containing 1 [Source:HGNC Symbol;Acc:HGNC:26309]
ENSG00000132744	4.74446	0.28664	5.00734	2.03225	1.09242	0.07921	0.50213	0.97978	0.38993	0.84961	91703	A0A024R5L2	11:-:67642555-67650659	ACY3	aminoacylase 3 [Source:HGNC Symbol;Acc:HGNC:24104]
ENSG00000226332	10.5665	16.9132	16.0902	5.83993	12.2251	26.9908	8.62685	13.6051	15.7114	6.91427	-	-	20:-:62305432-62306325	AL354836.1	-
ENSG00000226330	0.41228	0.03485	0.10831	1.14138	0	0.42376	0.34486	0.15531	0.44701	0.2734	-	-	1:+:204377850-204435846	AL606489.1	-
ENSG00000132740	5.42099	5.90148	6.31409	10.1755	3.2253	4.10009	5.56421	3.50252	7.19397	4.05395	3508	P38935	11:+:68903842-68940602	IGHMBP2	immunoglobulin mu binding protein 2 [Source:HGNC Symbol;Acc:HGNC:5542]
ENSG00000149021	8.35235	3.71067	72.2186	76.5719	48.2472	0	15.3536	16.584	0.40438	8.34724	7356	A0A0S2Z4R6	11:+:62405103-62423195	SCGB1A1	secretoglobin family 1A member 1 [Source:HGNC Symbol;Acc:HGNC:12523]
ENSG00000153029	1.83681	1.5166	1.38427	3.665	1.60744	5.2737	4.54834	3.26911	1.94248	1.44981	3140	Q95460	1:+:181033425-181061938	MR1	major histocompatibility complex, class I-related [Source:HGNC Symbol;Acc:HGNC:4975]
ENSG00000165623	0.21017	0.02043	0.08466	0	0	0	0	0	0	0	221044	Q8WVF2	10:-:13221767-13234334	UCMA	upper zone of growth plate and cartilage matrix associated [Source:HGNC Symbol;Acc:HGNC:25205]
ENSG00000245156	0.65524	0.43377	0.54674	1.21227	0.33808	0.67002	0.78986	0.36496	1.09908	0.68708	-	-	11:-:66269832-66278525	AP001107.1	-
ENSG00000266754	0	0.05646	0.08773	0.03134	0	0.0286	0	0.03145	0.06035	0.02768	106481066	-	10:-:103974515-103974814	RN7SL524P	RNA, 7SL, cytoplasmic 524, pseudogene [Source:HGNC Symbol;Acc:HGNC:46540]
ENSG00000187024	1.70295	2.93048	1.35731	1.56313	1.79601	1.70063	1.17846	0.78547	1.31378	1.14614	138428	Q86Y79	9:-:127690348-127724873	PTRH1	peptidyl-tRNA hydrolase 1 homolog [Source:HGNC Symbol;Acc:HGNC:27039]
ENSG00000142039	20.5649	17.5831	12.7703	16.5548	15.8661	25.2268	20.2256	17.1167	16.4528	13.5944	90324	Q96F63	19:+:41310189-41324883	CCDC97	coiled-coil domain containing 97 [Source:HGNC Symbol;Acc:HGNC:28289]
ENSG00000162148	3.52093	2.36781	4.7045	4.02321	2.96219	2.18103	1.89287	1.38772	2.55718	1.95154	220004	Q7Z5V6	11:+:61481120-61490931	PPP1R32	protein phosphatase 1 regulatory subunit 32 [Source:HGNC Symbol;Acc:HGNC:28869]
ENSG00000188629	0.50591	0.6624	0	0.63752	0.74505	0.36007	0.33461	2.73641	0.26436	0.2704	7730	A0A0A6YYI6	19:+:9363020-9382617	ZNF177	zinc finger protein 177 [Source:HGNC Symbol;Acc:HGNC:12966]
ENSG00000180035	0.69572	1.24638	1.27002	0.77344	0.745	0.77698	1.12149	0.92988	1.05896	2.71935	197407	Q96MX3	16:+:30378106-30400108	ZNF48	zinc finger protein 48 [Source:HGNC Symbol;Acc:HGNC:13114]
ENSG00000188624	0	0	0.07951	0	0	0	0	0	0.24613	0.15053	388555	Q6UXB1	19:-:46120071-46124674	IGFL3	IGF like family member 3 [Source:HGNC Symbol;Acc:HGNC:32930]
ENSG00000188626	0.05934	0.03077	0.03187	0.6063	0.04248	0.07015	0.01202	0.06427	0.17676	0.04903	653720	H3BSY2	15:-:28701954-28738384	GOLGA8M	golgin A8 family member M [Source:HGNC Symbol;Acc:HGNC:44404]
ENSG00000066855	2.59898	4.77699	3.62745	3.36956	3.95342	4.65112	4.6726	6.69555	5.73155	3.81226	9650	A0A024R7W1	8:+:65644734-65771261	MTFR1	mitochondrial fission regulator 1 [Source:HGNC Symbol;Acc:HGNC:29510]
ENSG00000188620	0	0	0	0	0	0	0.05264	0.06435	0	0	340784	A6NHT5	10:+:123135962-123137741	HMX3	H6 family homeobox 3 [Source:HGNC Symbol;Acc:HGNC:5019]
ENSG00000185774	0.21902	0.49947	0.08658	0.15685	0.14386	0.2984	0.51194	0.51653	0.20843	0.11512	80333	Q6PIL6	4:-:20728616-21948799	KCNIP4	potassium voltage-gated channel interacting protein 4 [Source:HGNC Symbol;Acc:HGNC:30083]
ENSG00000090054	7.43253	9.25405	4.7112	8.78706	7.94126	18.6365	12.7909	7.28426	12.1037	8.98964	10558	Q6NUL7	9:-:92000087-92115384	SPTLC1	serine palmitoyltransferase long chain base subunit 1 [Source:HGNC Symbol;Acc:HGNC:11277]
ENSG00000101096	12.4776	2.24554	2.76868	9.13408	3.29236	1.62799	4.79915	2.94001	6.71633	6.72794	4773	Q13469	20:-:51386957-51562831	NFATC2	nuclear factor of activated T cells 2 [Source:HGNC Symbol;Acc:HGNC:7776]
ENSG00000213177	0	0	0	0	0.04252	0	0	0	0.03017	0.05536	442239	-	6:+:100136064-100136663	PRDX2P4	peroxiredoxin 2 pseudogene 4 [Source:HGNC Symbol;Acc:HGNC:44969]
ENSG00000101098	0.02008	0.01952	0.00674	0.04334	0	0.01319	0	0	0.00696	0	140730	Q9H426	20:-:44751808-44810338	RIMS4	regulating synaptic membrane exocytosis 4 [Source:HGNC Symbol;Acc:HGNC:16183]
ENSG00000250654	0.51392	0.21325	0.25246	0.45318	0.15295	0.17286	0.13962	0.18327	0.16281	0.49588	100240735	-	12:-:54076838-54081903	AC023794.5	uncharacterized LOC100240735
ENSG00000213401	0	0	0.05418	0.01452	0.03501	0	0	0.03885	0	0	4111	P43365	X:+:152733779-152737669	MAGEA12	MAGE family member A12 [Source:HGNC Symbol;Acc:HGNC:6799]
ENSG00000213402	243.796	38.7531	149.018	176.227	160.192	12.8252	48.5846	30.3422	46.3528	118.223	5790	Q14761	11:-:67435510-67438067	PTPRCAP	protein tyrosine phosphatase, receptor type C associated protein [Source:HGNC Symbol;Acc:HGNC:9667]
ENSG00000250650	0	0	0	0	0.06442	0	0	0	0	0	-	-	5:-:117019548-117019679	AC093534.1	-
ENSG00000250651	0.13243	0.20151	0.13916	0.16157	0.04496	0.14179	0.11077	0.02494	0.14359	0.06586	100128183	-	4:+:102896725-102898237	PABPC1P7	poly(A) binding protein cytoplasmic 1 pseudogene 7 [Source:HGNC Symbol;Acc:HGNC:37987]
ENSG00000257604	0	0	0.10831	0	0.06999	0	0	0	0	0	-	-	12:-:79500119-79500687	AC027288.2	-
ENSG00000257605	2.31591	3.25934	3.78309	2.70285	2.02411	1.47219	1.66334	2.24571	2.2525	2.13066	-	-	12:-:53298655-53300314	AC073611.1	-
ENSG00000213409	0.09504	0.14372	0.20204	0.04558	0	0.04161	0.12831	0.04575	0.30722	0.0302	100422299	-	11:-:66761575-66762399	C1QBPP2	complement C1q binding protein pseudogene 2 [Source:HGNC Symbol;Acc:HGNC:51618]
ENSG00000112715	8.2033	11.9885	8.97054	7.97051	7.41138	17.4649	18.0359	14.2482	29.6029	9.00074	7422	A0A024RD33	6:+:43770184-43786487	VEGFA	vascular endothelial growth factor A [Source:HGNC Symbol;Acc:HGNC:12680]
ENSG00000250658	0	0	0.0166	0.14677	0.04827	0.03247	0.15439	0	0.01713	0	-	-	4:-:187304083-187309682	AC097652.1	-
ENSG00000250659	0.39598	0	0	0.49858	0	0.32504	0.23389	0	0.37717	0.47184	-	-	11:+:62537312-62542018	AP001363.1	-
ENSG00000258400	0	0	0	0.33105	0	0	0	0.1495	0	0	-	-	14:-:49707667-49708792	AL591767.1	-
ENSG00000070495	6.356	5.3774	5.89224	5.85313	8.25458	4.33009	5.60392	4.13973	7.96161	4.69968	23210	Q6NYC1	17:-:76712832-76726799	JMJD6	arginine demethylase and lysine hydroxylase [Source:HGNC Symbol;Acc:HGNC:19355]
ENSG00000258405	0.08483	0.01649	0.05614	0.17002	0.02957	0.02149	0.01595	0.01312	0.09444	0.06007	147660	Q96N58	19:+:52453576-52512154	ZNF578	zinc finger protein 578 [Source:HGNC Symbol;Acc:HGNC:26449]
ENSG00000258404	0.28783	0.09327	0.27053	0.99403	0.07492	0.13231	0.09715	0	0.27914	0.53046	105370676	-	14:-:101634454-101731108	LINC02320	long intergenic non-protein coding RNA 2320 [Source:HGNC Symbol;Acc:HGNC:53239]
ENSG00000258407	0	0	0	0	0	0	0.18655	0	0	0	-	-	14:-:88010787-88015611	AL157955.1	-
ENSG00000258406	0	0	0	0	0.01946	0	0	0	0	0	-	-	14:+:43274824-43275697	AL445383.1	-
ENSG00000258408	0	0	0	0.0838	0	0	0	0.13454	0.03227	0	326611	-	14:-:73539221-73539781	NT5CP2	5',3'-nucleotidase, cytosolic pseudogene 2 [Source:HGNC Symbol;Acc:HGNC:20047]
ENSG00000179428	0.07664	0	0.17366	0.20679	0.59852	0.05662	0.0582	0.11759	0.10618	0.24353	541472	-	7:-:22725395-22727620	AC073072.1	uncharacterized LOC541472
ENSG00000235036	0.3309	0.34643	0.35246	0.21977	0.39134	0.36355	0.34795	0.255	0.33722	0.20625	-	-	20:-:10612861-10614229	AL035456.1	-
ENSG00000090581	20.1479	22.911	18.1084	18.4439	18.7181	13.9951	13.9801	18.3868	16.6983	18.7062	84572	Q9UJJ9	16:+:1351923-1364113	GNPTG	N-acetylglucosamine-1-phosphate transferase gamma subunit [Source:HGNC Symbol;Acc:HGNC:23026]
ENSG00000145354	5.52566	5.63848	5.65989	6.56295	9.40758	6.63172	7.35327	6.72416	6.32156	6.31984	493856	Q8N5K1	4:+:102868974-102892807	CISD2	CDGSH iron sulfur domain 2 [Source:HGNC Symbol;Acc:HGNC:24212]
ENSG00000229913	0	0	0	0	0	0	0.01934	0	0	0	-	-	1:-:56823679-56826920	AL360295.1	-
ENSG00000138468	5.83497	1.89614	2.33863	6.67362	1.83746	5.16665	3.52377	2.52542	4.07594	3.21739	57337	Q9BQF6	3:-:101324205-101513241	SENP7	SUMO1/sentrin specific peptidase 7 [Source:HGNC Symbol;Acc:HGNC:30402]
ENSG00000164597	6.04574	4.57911	2.96956	5.10346	3.94813	6.97273	5.8759	4.38706	4.7243	3.78393	10466	Q9UP83	7:-:107201555-107564514	COG5	component of oligomeric golgi complex 5 [Source:HGNC Symbol;Acc:HGNC:14857]
ENSG00000164591	0.03463	0.02245	0.03924	0.06229	0.02536	0.0398	0.02338	0.05626	0.02099	0.06878	91977	Q8TDC0	5:+:150660874-150679365	MYOZ3	myozenin 3 [Source:HGNC Symbol;Acc:HGNC:18565]
ENSG00000222051	0.08142	0.4749	0	1.05441	0	0.24059	0.16488	0.17635	1.01517	0.46567	106480079	-	10:+:101622859-101622965	RNU6-1165P	RNA, U6 small nuclear 1165, pseudogene [Source:HGNC Symbol;Acc:HGNC:48128]
ENSG00000148143	0.29349	2.03177	0.72207	0.57827	0.78595	4.9433	1.30745	0.39097	0.9636	0.66454	58499	Q63HJ5	9:+:106863097-107013634	ZNF462	zinc finger protein 462 [Source:HGNC Symbol;Acc:HGNC:21684]
ENSG00000267406	0	0.87789	0	0	0	0	0	0	0	0	-	-	19:-:14267807-14269377	AC011509.1	-
ENSG00000267405	0	0	0.05978	0.24025	0	0.13157	0.12022	0	0.18505	0.22636	-	-	17:-:44794747-44797783	AC005180.1	-
ENSG00000267404	0	0	0	0	0	0	0.07738	0	0.05294	0	-	-	18:+:36273574-36274599	AC023043.2	-
ENSG00000104112	0.6307	0.67446	0.19054	0.17868	0.09235	0.02071	0.21554	0.01138	0.1966	0.36324	29106	Q8WXD2	15:+:51681353-51721031	SCG3	secretogranin III [Source:HGNC Symbol;Acc:HGNC:13707]
ENSG00000267409	0	0	0	0	0.04361	0	0	0	0	0.05678	-	-	18:+:79610747-79612303	AC068473.4	-
ENSG00000267408	0	0	0.05415	0	0	0	0	0	0.0745	0	-	-	19:+:4621194-4622307	AC011498.5	-
ENSG00000223908	0	0	0.05734	0.03073	0.05558	0.02804	0.11531	0.37	0	0	-	-	5:-:160023740-160024045	AC068657.1	-
ENSG00000223903	0	0	0.16871	0	0	0	0	0.04536	0	0	100270961	-	2:+:219697799-219698214	RPL23P4	ribosomal protein L23 pseudogene 4 [Source:HGNC Symbol;Acc:HGNC:36678]
ENSG00000223901	0.07799	0.09857	0.15708	0.37877	0	1.29062	0.2764	0.11825	0.30795	0.08922	-	-	21:+:46220269-46225364	AP001469.1	-
ENSG00000011677	0.26594	0.3878	0.42892	0.44173	0.02839	1.14811	0.09257	0.37128	0	0.05546	2556	P34903	X:-:152166234-152451358	GABRA3	gamma-aminobutyric acid type A receptor alpha3 subunit [Source:HGNC Symbol;Acc:HGNC:4077]
ENSG00000158691	2.22902	2.30414	1.26605	1.81878	0.47046	3.69012	1.50256	1.20705	2.36719	0.97024	9753	O43309	6:-:28378955-28399734	ZSCAN12	zinc finger and SCAN domain containing 12 [Source:HGNC Symbol;Acc:HGNC:13172]
ENSG00000218208	0.11693	0.15157	0.11776	0	0.0761	0.07679	0.03947	0.12664	0	0.03716	728590	-	6:+:113581501-113581947	RPS27AP11	ribosomal protein S27a pseudogene 11 [Source:HGNC Symbol;Acc:HGNC:36126]
ENSG00000125285	4.60667	1.67369	2.62747	1.45191	0.77141	57.1148	2.81337	3.79366	3.71789	6.42114	11166	Q9Y651	13:-:94709622-94712399	SOX21	SRY-box 21 [Source:HGNC Symbol;Acc:HGNC:11197]
ENSG00000181852	7.00578	10.0457	6.48477	6.44625	6.02441	6.28389	8.71589	9.86502	6.44314	4.77661	10193	Q9H4P4	12:-:56202175-56221933	RNF41	ring finger protein 41 [Source:HGNC Symbol;Acc:HGNC:18401]
ENSG00000142192	41.8173	65.6459	42.3522	55.2337	58.329	128.431	59.2411	85.9942	72.7254	56.4073	351	P05067	21:-:25880550-26171128	APP	amyloid beta precursor protein [Source:HGNC Symbol;Acc:HGNC:620]
ENSG00000242317	0	0.04513	0	0	0	0	0	0	0.03216	0	-	-	3:-:55493830-55505261	AC121764.1	-
ENSG00000242314	0.07054	0.06858	0.14207	0.09516	0	0.10422	0.26785	0.22919	0	0.10086	100132795	-	12:+:31948334-31948827	RPL12P32	ribosomal protein L12 pseudogene 32 [Source:HGNC Symbol;Acc:HGNC:36597]
ENSG00000181856	0.14426	1.2287	0.12359	0.23237	0.05465	0.16755	0.1875	0.14924	0.48101	0.32224	6517	P14672	17:+:7281667-7288257	SLC2A4	solute carrier family 2 member 4 [Source:HGNC Symbol;Acc:HGNC:11009]
ENSG00000155070	0	0	0.02404	0	0	0	0	0	0	0	641922	-	7:-:6855485-6859830	UNC93B2	unc-93 homolog B2, pseudogene [Source:HGNC Symbol;Acc:HGNC:13482]
ENSG00000168930	0.03222	0	0	0	0	0	0	0	0	0	57093	P0CI25	11:-:89797655-89808575	TRIM49	tripartite motif containing 49 [Source:HGNC Symbol;Acc:HGNC:13431]
ENSG00000168936	17.327	26.4332	12.1731	17.7439	15.3204	15.6539	14.3978	14.6704	12.5865	10.0078	92305	A0AVI4	4:-:1715952-1721358	TMEM129	transmembrane protein 129 [Source:HGNC Symbol;Acc:HGNC:25137]
ENSG00000168939	0.36608	0.34462	0.19357	0.39926	0.10466	2.05513	0.36091	0.22387	0.26296	0.24308	10251	O43610	X:+:155767812-155782459	SPRY3	sprouty RTK signaling antagonist 3 [Source:HGNC Symbol;Acc:HGNC:11271]
ENSG00000197503	0.02038	0	0	0	0	0	0	0	0	0	144360	Q96M19	12:-:24566964-24584168	LINC00477	long intergenic non-protein coding RNA 477
ENSG00000197506	2.51385	1.62255	3.93336	0.41596	2.78145	17.5961	4.23025	5.49547	3.50601	6.02945	64078	Q9HAS3	9:-:84275457-84340683	SLC28A3	solute carrier family 28 member 3 [Source:HGNC Symbol;Acc:HGNC:16484]
ENSG00000186086	0.14486	0.05567	0	0.02181	0.02631	0	0.08187	0	0	0	653149	Q5VWK0	1:+:108450282-108471002	NBPF6	NBPF member 6 [Source:HGNC Symbol;Acc:HGNC:31988]
ENSG00000256553	4.11742	1.07443	1.68039	2.94685	2.41155	1.64365	0.50469	0.68063	0.74307	4.40011	28692	A0A0B4J238	14:+:21642889-21643578	TRAV1-2	T cell receptor alpha variable 1-2 [Source:HGNC Symbol;Acc:HGNC:12102]
ENSG00000256552	0.07025	0.08196	0.04245	0.01516	0.46634	0	0.04268	0.18261	0.146	0.16073	-	-	12:+:8320381-8369555	AC092745.2	-
ENSG00000186081	690.361	168.489	963.186	54.2973	609.545	250.268	540.926	3266.62	507.708	1124.6	3852	P13647	12:-:52514575-52520687	KRT5	keratin 5 [Source:HGNC Symbol;Acc:HGNC:6442]
ENSG00000126882	20.0609	6.62708	7.46635	17.2786	7.6781	3.86065	6.30586	3.87416	7.40751	10.985	286336	Q5JUQ0	9:-:131258076-131276547	FAM78A	family with sequence similarity 78 member A [Source:HGNC Symbol;Acc:HGNC:25465]
ENSG00000186088	5.48285	3.55943	4.11991	6.39778	3.02611	6.54095	4.2033	5.74627	7.84216	3.2965	54103	A4D1B5	7:-:77310751-77416400	GSAP	gamma-secretase activating protein [Source:HGNC Symbol;Acc:HGNC:28042]
ENSG00000175322	0.64784	1.01551	0.45012	0.75992	0.47241	0.81805	1.07729	1.01061	0.85147	0.4082	162655	Q8TB69	18:-:14057457-14132490	ZNF519	zinc finger protein 519 [Source:HGNC Symbol;Acc:HGNC:30574]
ENSG00000259273	0	0	0	0	0	0	0	0.03671	0	0.06463	-	-	15:+:89936492-89937005	AC027176.1	-
ENSG00000204929	0.0139	0	0.02566	0	0	0	0	0.01003	0.00481	0	101927533	-	2:+:65436711-66084639	AC007389.1	uncharacterized LOC101927533
ENSG00000204928	0.11133	0.04638	0.03203	0	0.09315	0.03133	0.12883	0.10335	0.14873	0.14403	643226	A6NFK2	5:-:145858521-145937126	GRXCR2	glutaredoxin and cysteine rich domain containing 2 [Source:HGNC Symbol;Acc:HGNC:33862]
ENSG00000204923	1.48524	0.68458	0.62863	1.25945	0.83898	0.89507	1.48835	1.06238	1.05921	0.88526	554251	Q5FWF7	2:-:68459419-68467258	FBXO48	F-box protein 48 [Source:HGNC Symbol;Acc:HGNC:33857]
ENSG00000204922	9.04944	15.0663	20.4324	6.57111	16.5539	7.72945	11.8081	12.1812	9.78806	7.84731	790955	Q6UW78	11:+:62670273-62673687	UQCC3	ubiquinol-cytochrome c reductase complex assembly factor 3 [Source:HGNC Symbol;Acc:HGNC:34399]
ENSG00000204920	2.68611	2.70696	2.25039	0.48724	1.62249	5.17252	2.82716	1.72363	3.09769	2.70483	7711	Q12901	19:+:43967862-43998325	ZNF155	zinc finger protein 155 [Source:HGNC Symbol;Acc:HGNC:12940]
ENSG00000008441	1.31876	16.461	6.37717	2.58693	2.1199	20.2014	17.4645	7.64884	15.2039	7.0987	4784	Q14938	19:+:12995608-13098796	NFIX	nuclear factor I X [Source:HGNC Symbol;Acc:HGNC:7788]
ENSG00000260260	37.903	81.4961	33.3475	22.7074	63.6301	15.431	34.3045	31.5325	20.3008	20.2026	100507303	-	16:-:2154797-2155358	SNHG19	small nucleolar RNA host gene 19
ENSG00000182508	0.34349	0.15486	0.12031	0.13968	0.24783	0.08336	0.38309	0.50679	0.18104	0.50301	340596	Q86WI0	X:-:112630648-112680054	LHFPL1	LHFPL tetraspan subfamily member 1 [Source:HGNC Symbol;Acc:HGNC:6587]
ENSG00000182504	2.10538	0.88504	1.49462	2.34407	1.07033	2.33173	2.28334	1.93144	1.74405	1.25654	79598	Q8IW35	3:+:101723925-101770562	CEP97	centrosomal protein 97 [Source:HGNC Symbol;Acc:HGNC:26244]
ENSG00000213967	0.41279	0.11446	0.21762	0.32142	0.16497	0.04366	0.15709	0.62109	0.46203	0.20863	730087	A6NNF4	19:+:23914876-23945159	ZNF726	zinc finger protein 726 [Source:HGNC Symbol;Acc:HGNC:32462]
ENSG00000128000	4.18236	1.33417	2.10068	4.19855	1.81666	2.94758	2.82617	1.80775	1.7992	0.56492	163131	Q9Y6R6	19:-:40028260-40056209	ZNF780B	zinc finger protein 780B [Source:HGNC Symbol;Acc:HGNC:33109]
ENSG00000121542	1.85246	4.30303	2.77119	3.43414	2.38211	3.74442	2.04663	2.0846	2.36222	3.01738	26984	Q96IW7	3:+:123201927-123274130	SEC22A	SEC22 homolog A, vesicle trafficking protein [Source:HGNC Symbol;Acc:HGNC:20260]
ENSG00000167680	3.75554	2.58947	4.21349	7.16221	4.83597	6.16355	4.0027	4.22989	9.45821	7.82447	10501	Q9H3T3	19:-:4542593-4559808	SEMA6B	semaphorin 6B [Source:HGNC Symbol;Acc:HGNC:10739]
ENSG00000234861	0.01978	0	0	0.01423	0	0.01299	0.04674	0	0	0.05029	442416	-	9:-:42410830-42412150	ATP5F1AP1	ATP synthase F1 subunit alpha pseudogene 1 [Source:HGNC Symbol;Acc:HGNC:827]
ENSG00000104808	0.20147	0.46223	0.52751	0.06958	0.36187	0.46835	0.22848	0.09601	0.18422	0.55312	27294	Q9UQ10	19:+:48933682-48944969	DHDH	dihydrodiol dehydrogenase [Source:HGNC Symbol;Acc:HGNC:17887]
ENSG00000234369	0.01955	0.20911	0.15754	0.27435	0.03818	0	0.0792	0.04236	0.08127	0.10252	728737	-	10:+:63222155-63223045	TATDN1P1	TatD DNase domain containing 1 pseudogene 1 [Source:HGNC Symbol;Acc:HGNC:45058]
ENSG00000214212	5.63331	7.6952	4.03052	4.28341	6.06956	1.14049	4.10902	1.88095	1.9897	3.01931	255809	A8MVS5	19:+:10836575-10869790	C19orf38	chromosome 19 open reading frame 38 [Source:HGNC Symbol;Acc:HGNC:34073]
ENSG00000104805	49.7514	54.0174	69.5932	52.3491	56.8057	70.0221	46.25	41.2601	51.5896	66.0811	4924	Q02818	19:+:48900050-48923372	NUCB1	nucleobindin 1 [Source:HGNC Symbol;Acc:HGNC:8043]
ENSG00000104804	0.12056	0.00756	0.05875	0.1553	0.03037	0	0.02757	0.02527	0.02425	0.10381	7288	O00295	19:-:48880965-48898733	TULP2	tubby like protein 2 [Source:HGNC Symbol;Acc:HGNC:12424]
ENSG00000167685	5.71145	7.98705	3.24063	5.99127	7.21169	6.85043	6.87876	1.91461	5.21686	3.7031	55311	Q8N0Y2	19:+:56132599-56160893	ZNF444	zinc finger protein 444 [Source:HGNC Symbol;Acc:HGNC:16052]
ENSG00000227447	0.0586	0	0	0	0	0	0	0	0	0	7500	-	Y:-:12440046-12507369	XGY1	Xg pseudogene, Y-linked 1 [Source:HGNC Symbol;Acc:HGNC:12807]
ENSG00000239345	0.01596	0	0.14461	0	0.01557	0	0	0	0	0	664722	-	X:-:100855288-100856379	HNRNPA1P26	heterogeneous nuclear ribonucleoprotein A1 pseudogene 26 [Source:HGNC Symbol;Acc:HGNC:39544]
ENSG00000234362	1.69769	0.03772	0.80109	0.64913	0.56819	0.03822	1.01178	1.16623	0.17136	0.82305	101929723	-	2:-:41931599-41933723	LINC01914	long intergenic non-protein coding RNA 1914
ENSG00000237415	0.02014	0	0	0.02174	0.03932	0	0	0.02181	0.08372	0.0096	643232	-	1:-:110848077-110848941	NRBF2P3	nuclear receptor binding factor 2 pseudogene 3 [Source:HGNC Symbol;Acc:HGNC:44606]
ENSG00000237417	0	0.04692	0	0	0	0.01902	0.00977	0	0.02006	0.03221	387703	-	10:-:93206857-93209627	XRCC6P1	X-ray repair cross complementing 6 pseudogene 1 [Source:HGNC Symbol;Acc:HGNC:45183]
ENSG00000106400	13.8468	18.9747	19.9883	11.6269	23.9051	11.9139	14.2451	11.8561	13.9706	13.4047	10467	O43257	7:+:101217668-101224190	ZNHIT1	zinc finger HIT-type containing 1 [Source:HGNC Symbol;Acc:HGNC:21688]
ENSG00000237410	0.16717	0	0.07482	0.06014	0	0.05489	0.07523	0	0.28951	0	-	-	11:+:64646399-64659681	AP001092.1	-
ENSG00000177504	0	0.07274	0.06459	0	0	0	0	0	0.11107	0.03057	51480	Q9H322	X:-:8169944-8171267	VCX2	variable charge, X-linked 2 [Source:HGNC Symbol;Acc:HGNC:18158]
ENSG00000106404	10.5364	9.52	7.38409	11.4395	6.06414	3.57126	5.00973	7.22376	7.8536	5.60614	24146	P56746	7:-:101232092-101238820	CLDN15	claudin 15 [Source:HGNC Symbol;Acc:HGNC:2036]
ENSG00000177508	10.4952	15.4398	13.7878	15.4609	28.7719	34.1417	25.3119	25.9873	16.288	10.1302	79191	P78415	16:-:54283304-54286763	IRX3	iroquois homeobox 3 [Source:HGNC Symbol;Acc:HGNC:14360]
ENSG00000237418	2.30436	4.91752	1.0188	1.57709	0.27432	5.2594	4.15448	1.6435	2.21919	1.8752	-	-	3:-:196298061-196298215	AC069257.2	-
ENSG00000187840	15.1499	55.4159	62.1629	19.8114	81.0922	43.9932	35.9916	102.21	45.9179	62.0163	1978	Q13541	8:+:38030341-38060365	EIF4EBP1	eukaryotic translation initiation factor 4E binding protein 1 [Source:HGNC Symbol;Acc:HGNC:3288]
ENSG00000199363	0.0665	1.09904	1.13848	0.14354	1.29831	0.13101	0.13467	0.14404	0.0691	0.95089	-	-	3:+:183453814-183453944	RF00092	-
ENSG00000199360	0	0	0	0.26609	0.16045	0	0	0	0	0	106480639	-	6:+:110856417-110856522	RNU6-1115P	RNA, U6 small nuclear 1115, pseudogene [Source:HGNC Symbol;Acc:HGNC:48078]
ENSG00000199366	0	0	0	0.17739	0	0	0	0	0	0	-	-	18:-:23582016-23582121	RF00019	-
ENSG00000249364	0.02412	0.01564	0	0	0	0	0.00814	0.01161	0	0	101928858	-	5:+:67379378-67805238	AC112206.2	uncharacterized LOC101928858
ENSG00000187847	0.00587	0	0	0	0	0	0	0	0	0	26647	-	19:+:9198354-9210067	OR7E25P	olfactory receptor family 7 subfamily E member 25 pseudogene [Source:HGNC Symbol;Acc:HGNC:8397]
ENSG00000187848	2.00018	0.18458	0.44465	3.09742	0.37498	1.12646	0.12966	0.33952	1.05063	1.82672	22953	Q32MC3	12:+:132618776-132622386	P2RX2	purinergic receptor P2X 2 [Source:HGNC Symbol;Acc:HGNC:15459]
ENSG00000202517	0.06501	0	0	0	0	0	0	0	0	0	-	-	3:+:40238608-40238741	RF00264	-
ENSG00000123933	18.8241	23.5281	17.1482	19.8321	14.3053	12.0936	18.1135	8.46709	18.1706	14.6992	10608	Q14582	4:-:2247432-2262294	MXD4	MAX dimerization protein 4 [Source:HGNC Symbol;Acc:HGNC:13906]
ENSG00000202512	0	0	0	0.05613	0	0	0	0	0	0.04958	106479197	-	5:-:109699500-109699834	RN7SKP230	RNA, 7SK small nuclear pseudogene 230 [Source:HGNC Symbol;Acc:HGNC:45954]
ENSG00000140526	9.66569	4.96191	11.2458	13.3626	14.6732	8.94361	9.1213	7.35458	7.43233	8.26992	11057	A0A024RC89	15:+:89087459-89202360	ABHD2	abhydrolase domain containing 2 [Source:HGNC Symbol;Acc:HGNC:18717]
ENSG00000140527	0.2527	0.46634	0.32133	0.39521	0.1965	0.06539	0.33394	0.15307	0.0534	0.02858	56964	Q6P2C0	15:+:89690797-89743638	WDR93	WD repeat domain 93 [Source:HGNC Symbol;Acc:HGNC:26924]
ENSG00000140525	7.82315	7.70132	6.97002	5.44427	15.2843	12.8463	11.4836	11.8708	8.35145	4.68795	55215	Q9NVI1	15:+:89243949-89317261	FANCI	Fanconi anemia complementation group I [Source:HGNC Symbol;Acc:HGNC:25568]
ENSG00000140522	0.03511	0	0.03536	0	0	0	0.01333	0	0	0	6017	P12271	15:-:89209869-89221751	RLBP1	retinaldehyde binding protein 1 [Source:HGNC Symbol;Acc:HGNC:10024]
ENSG00000235174	689.332	1155.37	551.403	464.127	958.651	268.82	553.527	418.402	329.817	397.069	285785	-	6:-:73373108-73373263	RPL39P3	ribosomal protein L39 pseudogene 3 [Source:HGNC Symbol;Acc:HGNC:21383]
ENSG00000140521	17.8675	10.9942	12.3203	18.8085	13.8281	14.057	14.2864	15.2536	15.1507	14.1203	5428	P54098	15:-:89305198-89334861	POLG	DNA polymerase gamma, catalytic subunit [Source:HGNC Symbol;Acc:HGNC:9179]
ENSG00000167107	3.4654	3.25351	8.04201	2.9988	8.46283	1.87254	3.75549	5.34325	3.32598	3.50543	80221	Q96CM8	17:+:50426158-50474845	ACSF2	acyl-CoA synthetase family member 2 [Source:HGNC Symbol;Acc:HGNC:26101]
ENSG00000167106	33.721	17.1769	21.4607	27.3456	16.2048	39.9121	19.0378	14.0333	21.5838	27.1773	399665	Q5T9C2	9:-:127940579-127980513	FAM102A	family with sequence similarity 102 member A [Source:HGNC Symbol;Acc:HGNC:31419]
ENSG00000280734	2.22884	1.11618	0.54628	0.87664	0.42115	1.15587	0.38279	0.99387	0.72281	0.15004	102725509	-	13:-:99486962-99499306	LINC01232	long intergenic non-protein coding RNA 1232 [Source:HGNC Symbol;Acc:HGNC:49755]
ENSG00000167104	0	0	0	0	0.0203	0	0	0	0	0	128859	Q8NFQ5	20:+:33031648-33044047	BPIFB6	BPI fold containing family B member 6 [Source:HGNC Symbol;Acc:HGNC:16504]
ENSG00000167103	0.21381	0.45881	0.80614	0.53468	0.60069	0.50084	0.31155	0.22027	0.6069	0.52695	138429	Q5T9C9	9:-:127920879-127930797	PIP5KL1	phosphatidylinositol-4-phosphate 5-kinase like 1 [Source:HGNC Symbol;Acc:HGNC:28711]
ENSG00000239503	0.00915	0	0	0.0395	0	0.03606	0.03706	0.03964	0	0	100421498	-	3:-:128748538-128749489	MARK2P8	microtubule affinity regulating kinase 2 pseudogene 8 [Source:HGNC Symbol;Acc:HGNC:39799]
ENSG00000167100	0.5749	0.21245	0.69774	1.26636	0.41695	0.81335	0.28289	0.22861	2.58167	0.46044	201191	Q8IZD0	17:-:50110040-50129882	SAMD14	sterile alpha motif domain containing 14 [Source:HGNC Symbol;Acc:HGNC:27312]
ENSG00000280739	0.22448	0.15121	0.09204	0.24227	0.08765	0.15005	0.10716	0.10072	0.17994	0.0428	440952	-	3:-:40173145-40309698	EIF1B-AS1	EIF1B antisense RNA 1
ENSG00000180042	0	0	0	0.11939	0	0	0	0	0	0	-	-	17:+:3385930-3386874	AC087498.1	-
ENSG00000244945	0.46084	0.42647	0.31683	0.3778	0.35036	0.59361	0.63265	0.34553	0.40978	0.19431	101928445	-	5:-:179595904-179603741	AC136604.2	uncharacterized LOC101928445
ENSG00000166851	4.79137	6.02086	5.36699	5.54038	7.91792	6.31686	9.45123	10.6678	5.91801	4.15396	5347	P53350	16:+:23677656-23690367	PLK1	polo like kinase 1 [Source:HGNC Symbol;Acc:HGNC:9077]
ENSG00000166856	0.27768	0	0.18812	0.74648	0.09857	0.03978	0.01022	0.01367	0.03935	0.05775	11318	O15218	12:+:56994446-56998441	GPR182	G protein-coupled receptor 182 [Source:HGNC Symbol;Acc:HGNC:13708]
ENSG00000207357	0.16283	0	0	0	0.07948	0.0802	0.16488	0	0.0846	0	103625684	-	19:+:1021522-1021628	RNU6-2	RNA, U6 small nuclear 2
ENSG00000166855	10.7248	13.334	7.54561	9.02138	8.33417	12.4325	14.1726	12.5396	10.5819	9.98631	10845	O76031	15:-:65148219-65185342	CLPX	caseinolytic mitochondrial matrix peptidase chaperone subunit [Source:HGNC Symbol;Acc:HGNC:2088]
ENSG00000207359	0.67012	0.40717	0.92791	0.0904	0.16354	0.33004	0.33927	0	0.26111	0.39925	106479975	-	8:-:89900721-89900824	RNU6-925P	RNA, U6 small nuclear 925, pseudogene [Source:HGNC Symbol;Acc:HGNC:47888]
ENSG00000163374	16.4041	18.0253	16.2408	16.6981	15.1305	23.6345	18.4008	14.7589	11.6041	14.93	55249	Q9H869	1:-:155659443-155689000	YY1AP1	YY1 associated protein 1 [Source:HGNC Symbol;Acc:HGNC:30935]
ENSG00000163376	4.74575	0.52395	0.52979	1.08987	1.05401	0.34064	1.58691	0.32074	0.18922	0.37875	84541	Q8NFY9	3:+:66998307-67011210	KBTBD8	kelch repeat and BTB domain containing 8 [Source:HGNC Symbol;Acc:HGNC:30691]
ENSG00000163377	0.01057	0	0	0.06844	0	0	0.0107	0	0	0.06045	151647	A0A024R369	3:-:68731766-68953297	FAM19A4	family with sequence similarity 19 member A4, C-C motif chemokine like [Source:HGNC Symbol;Acc:HGNC:21591]
ENSG00000163378	1.33336	0.49359	1.43445	2.44665	1.41757	2.45653	2.12676	2.1661	1.95952	2.1493	285203	Q5NDL2	3:-:68975214-69013961	EOGT	EGF domain specific O-linked N-acetylglucosamine transferase [Source:HGNC Symbol;Acc:HGNC:28526]
ENSG00000255148	0.11007	0.04586	0	0.03394	0.0614	0.07745	0.07961	0	0.11438	0.19487	-	-	1:-:149018671-149026269	AC239802.2	-
ENSG00000255143	0	0	0.07061	0	0	0.03453	0	0	0	0.10025	-	-	11:+:70129297-70149623	AP000879.2	-
ENSG00000255142	1.77913	3.13116	2.06968	1.9201	1.49717	1.81291	1.89468	1.46175	1.46616	1.02343	-	-	11:+:781645-782105	AP006621.2	-
ENSG00000276744	0.80564	0.61108	0.21397	0.68794	0.65681	0.43603	0.25101	0.11506	0.18398	0.21943	-	-	15:-:75452964-75453947	AC105137.2	-
ENSG00000255147	0.04659	0	0	0	0	0	0	0	0	0	-	-	11:-:67749043-67756968	AP003385.4	-
ENSG00000276740	0.07564	0	0.3174	0.02721	0.33228	0.04967	0	0.21846	0.2227	0.04807	-	-	13:-:107465984-107466674	AL445649.1	-
ENSG00000255144	0	0	0	0	0	0	0	0	0.04802	0	-	-	8:-:11895850-11896870	AC025857.1	-
ENSG00000282393	0.53348	0.59432	0.16553	0.333	0.23082	0.53969	0.59859	0.39039	0.94085	0.20892	-	-	19:-:248551-251571	AC016588.2	-
ENSG00000282390	0.05837	0	0	0.15749	0	0.023	0.01182	0.01264	0.02426	0.04451	-	-	10:-:1290018-1293002	AL392083.1	-
ENSG00000264705	0.12181	0	0.17766	0.15413	0.0656	0.14895	0.12334	0.0182	0.22695	0.12012	-	-	18:+:69212277-69214350	AC090337.1	-
ENSG00000284546	0.01489	0	0	0.03214	0	0	0	0	0	0	143506	A0A1W2PQJ5	11:+:4329865-4330449	SSU72P3	SSU72 pseudogene 3 [Source:HGNC Symbol;Acc:HGNC:43622]
ENSG00000227818	0	0	0.2324	0	0	0	0	0	0	0	-	-	1:+:162039016-162039567	AL590408.1	-
ENSG00000262539	0.14849	0.23258	0.09969	0.15136	0.03221	0.0325	0.02506	0.07148	0.05143	0.10223	-	-	17:-:46259551-46260606	AC005829.2	-
ENSG00000056586	6.32562	5.82821	2.86176	5.84797	4.32892	8.99512	7.45805	4.30189	7.48699	5.34016	54542	A0A024R899	9:-:122844556-122905341	RC3H2	ring finger and CCCH-type domains 2 [Source:HGNC Symbol;Acc:HGNC:21461]
ENSG00000227815	0.12054	0.31959	0.16553	0.17739	0.17115	0	0.03329	0	0.04554	0.04178	-	-	1:+:176272483-176273402	AL359265.1	-
ENSG00000227811	0.13082	0.17884	0.34993	0	0.06784	0.38657	0.08693	0.12397	0.39929	0.27279	100506343	-	1:+:111739841-111747798	FAM212B-AS1	FAM212B antisense RNA 1
ENSG00000227813	0.03556	0	0	0.1535	0.08677	0	0	0.03851	0	0	-	-	22:-:31890344-31891434	Z82190.1	-
ENSG00000265411	0.18601	0.60278	1.40492	0.4015	0	0.06108	0.15696	0.20146	0.51541	0.5024	106481760	-	17:+:46319679-46319959	RN7SL656P	RNA, 7SL, cytoplasmic 656, pseudogene [Source:HGNC Symbol;Acc:HGNC:46672]
ENSG00000128849	1.52651	0.25125	3.62544	3.05726	1.55785	1.21441	0.2902	5.80819	3.94554	1.07939	84952	Q0VF96	15:+:57375967-57550727	CGNL1	cingulin like 1 [Source:HGNC Symbol;Acc:HGNC:25931]
ENSG00000064393	5.20365	7.03665	2.71528	6.19649	2.60826	5.41599	9.44714	3.21787	6.38316	3.39575	28996	Q9H2X6	7:-:139561570-139777778	HIPK2	homeodomain interacting protein kinase 2 [Source:HGNC Symbol;Acc:HGNC:14402]
ENSG00000225526	0.2572	0.90293	0.38373	0.37011	0.80436	0.76006	1.01282	0.96464	0.3019	0.95349	100129480	H3BPM6	3:-:12514934-12561059	MKRN2OS	MKRN2 opposite strand [Source:HGNC Symbol;Acc:HGNC:40375]
ENSG00000225527	0.37968	0.47164	0.08497	0.22765	0.04118	0.49866	0.14951	0.54828	0.35068	0	-	-	10:-:18531849-18533336	AL450384.1	-
ENSG00000241135	0.2746	0.24026	0.05531	0.15559	0	0	0.08342	0.02974	0.1926	0.13088	100498859	-	3:+:157089881-157101135	LINC00881	long intergenic non-protein coding RNA 881
ENSG00000241134	2.30529	0.09436	0.63537	1.96418	0.09475	0.26293	0.41771	0.07884	0.95815	1.2954	100128542	-	7:+:150749736-150750094	BET1P1	Bet1 golgi vesicular membrane trafficking protein pseudogene 1 [Source:HGNC Symbol;Acc:HGNC:51363]
ENSG00000225522	0	0	0.13192	0	0	0	0	0	0	0	-	-	1:+:204183006-204183537	AL592114.2	-
ENSG00000225523	51.4388	19.4229	5.57694	43.6991	6.38312	0.31471	5.41347	10.819	1.26152	32.7507	28870	A0A0A0MT36	2:+:90021567-90022185	IGKV6D-21	immunoglobulin kappa variable 6D-21 (non-functional) [Source:HGNC Symbol;Acc:HGNC:5837]
ENSG00000225520	0	0	0	0	0	0	0.18377	0	0	0	252948	-	Y:-:7699357-7701247	TTTY16	testis-specific transcript, Y-linked 16 (non-protein coding)
ENSG00000241130	0	0.27029	0	0	0	0	0.12512	0.13383	0.41729	0	-	-	15:+:50798670-50798951	AC012100.1	-
ENSG00000225528	0.4481	0.12812	0.39153	0.67563	0.3345	0.07789	0.21352	0.11419	0.1301	0.16332	-	-	22:+:39960397-39964718	Z82206.1	-
ENSG00000259502	0.23925	0	0	0	0	0	0.0285	0	0	0	-	-	14:+:67610986-67613864	AL132640.1	-
ENSG00000157005	0	0	0	0	0	0	0.05709	0.06107	0.04394	0.16125	6750	P61278	3:-:187668906-187670399	SST	somatostatin [Source:HGNC Symbol;Acc:HGNC:11329]
ENSG00000184014	7.41412	4.37261	2.97538	8.14727	4.6443	6.62437	5.69682	12.3817	8.56107	4.77928	23258	Q6IQ26	11:-:9138825-9265390	DENND5A	DENN domain containing 5A [Source:HGNC Symbol;Acc:HGNC:19344]
ENSG00000184012	1.41419	0.8764	1.35244	1.91204	0.53801	3.69927	1.37862	4.1861	3.09575	7.53061	7113	O15393	21:-:41464551-41531116	TMPRSS2	transmembrane serine protease 2 [Source:HGNC Symbol;Acc:HGNC:11876]
ENSG00000162753	0.45543	0.03618	0.02855	0.08415	0.00692	0.02618	0	0.04606	0	0.01014	284525	Q5TAH2	1:-:173500464-173603094	SLC9C2	solute carrier family 9 member C2 (putative) [Source:HGNC Symbol;Acc:HGNC:28664]
ENSG00000179820	5.98551	5.10678	5.00835	26.8625	5.33143	3.6496	12.4336	11.0472	10.685	42.8193	91663	Q96S97	19:+:53866223-53876437	MYADM	myeloid associated differentiation marker [Source:HGNC Symbol;Acc:HGNC:7544]
ENSG00000179826	0	0.09729	0.02016	0	0	0.12322	0	0	0.38475	1.03507	117195	Q96LB0	11:+:18120955-18138480	MRGPRX3	MAS related GPR family member X3 [Source:HGNC Symbol;Acc:HGNC:17980]
ENSG00000162426	0.47057	0.35483	0.61058	0.64459	0.2179	0.82008	0.18021	0.19602	0.51717	0.39969	50651	A0A0A0MT80	1:+:8317826-8344167	SLC45A1	solute carrier family 45 member 1 [Source:HGNC Symbol;Acc:HGNC:17939]
ENSG00000205078	1.48461	0.40167	2.31313	1.61736	1.20996	1.31062	0.28364	1.13007	0.73493	2.08946	100130958	A8MT33	16:+:77199397-77213215	SYCE1L	synaptonemal complex central element protein 1 like [Source:HGNC Symbol;Acc:HGNC:37236]
ENSG00000268204	1.75678	1.99922	1.13434	1.85138	0.50438	0.58022	0.69062	1.2759	2.09387	1.11317	-	-	19:-:7633766-7636990	AC008763.1	-
ENSG00000268205	25.9813	20.8146	14.5522	21.4225	17.4272	52.8531	27.6609	14.2587	21.9964	20.4432	-	-	19:+:57304305-57308562	AC005261.1	-
ENSG00000279189	0	0	0	0	0	0	0	0	0	0.0427	-	-	11:-:133297189-133302634	AP003972.1	-
ENSG00000268201	0.90284	1.49363	0.73374	0.94019	0.47931	1.74743	0.94627	0.89203	0.88874	0.10569	-	-	19:+:58266635-58267685	AC020915.2	-
ENSG00000279187	0.48086	0.16037	0.17673	0.42426	0.10279	0.50477	0.59353	0.30411	0.62365	0.24759	-	-	17:+:81262920-81265401	AC027601.5	-
ENSG00000279186	0.01774	0.07586	0.01786	0.03445	0.07964	0.10482	0.05747	0.02689	0.01843	0.02029	-	-	21:-:5703182-5705637	FP236315.2	-
ENSG00000279181	0.04109	0.39948	0	0.35479	0	0	0	0	0	0.11752	-	-	2:-:73998337-73998548	AC110801.1	-
ENSG00000268209	0	0	0	0.01291	0	0	0	0	0	0	-	-	4:+:69387580-69388307	AC114786.4	-
ENSG00000279182	1.00214	1.02552	0.96494	1.42309	0.50629	1.4807	2.26092	0.88542	0.67593	0.88826	-	-	22:+:50316035-50317025	CR559946.2	-
ENSG00000204118	0.0895	0	0.02575	0	0	0.01679	0	0.03693	0.03986	0.01219	645996	A6NFF2	X:-:73126037-73128080	NAP1L6	nucleosome assembly protein 1 like 6 [Source:HGNC Symbol;Acc:HGNC:31706]
ENSG00000204113	0	0	0	0	0	0.05604	0	0	0	0	347359	Q5H9B9	X:+:74185929-74187153	BMP2KL	BMP2 inducible kinase-like, pseudogene [Source:HGNC Symbol;Acc:HGNC:17080]
ENSG00000204110	0.37312	0.07886	0	0.77036	0	0	0.18069	0	0.16857	0.2165	100505530	-	6:+:37507348-37535616	LINC02520	long intergenic non-protein coding RNA 2520 [Source:HGNC Symbol;Acc:HGNC:53511]
ENSG00000204116	2.52597	0.97396	1.07592	2.26544	0.94978	2.56852	2.03272	1.55005	0.83488	0.84732	53344	Q5VXU3	X:+:73563200-73687102	CHIC1	cysteine rich hydrophobic domain 1 [Source:HGNC Symbol;Acc:HGNC:1934]
ENSG00000204117	0	0	0	0	0.01611	0	0	0	0	0	100287792	-	20:+:37676910-37683234	AL162293.1	uncharacterized LOC100287792
ENSG00000137145	3.67192	1.07401	1.37639	3.56938	1.35071	6.38408	3.69389	4.62521	2.34347	2.41584	55667	Q5VZ89	9:+:19230435-19373545	DENND4C	DENN domain containing 4C [Source:HGNC Symbol;Acc:HGNC:26079]
ENSG00000137142	0	0	0	0	0	0.0314	0	0	0.19876	0	347252	Q8WX77	9:-:38408994-38424447	IGFBPL1	insulin like growth factor binding protein like 1 [Source:HGNC Symbol;Acc:HGNC:20081]
ENSG00000201198	0	0	0	0	0	0	0	0.17472	0	0	106481456	-	12:+:57415296-57415403	RNU6-879P	RNA, U6 small nuclear 879, pseudogene [Source:HGNC Symbol;Acc:HGNC:47842]
ENSG00000259274	0.6624	0.15611	0.06064	0.25996	0	0	0.10163	0	0	0	-	-	15:+:60529973-60545159	AC107241.1	-
ENSG00000205076	0	7.70205	1.51182	0.52035	0.47066	3.22736	2.13039	1.22238	0	90.1998	3963	P47929	19:-:38770971-38773492	LGALS7	galectin 7 [Source:HGNC Symbol;Acc:HGNC:6568]
ENSG00000105011	10.1522	15.4457	14.9795	8.07565	35.6507	10.827	16.7234	24.7462	15.3852	10.7157	55723	Q9NVP2	19:-:14119509-14136956	ASF1B	anti-silencing function 1B histone chaperone [Source:HGNC Symbol;Acc:HGNC:20996]
ENSG00000233887	0	0	0	0	0	0	0	0.0215	0	0	-	-	X:+:97847263-97849017	AL354685.1	-
ENSG00000233884	0.03552	0	0	0	0	0	0	0	0	0	-	-	9:-:87848113-87853442	AL772337.2	-
ENSG00000233885	1.07863	1.13922	0.2843	0.77031	0.33017	1.15167	1.28906	1.72199	1.12631	0.95713	100874113	-	3:-:183806457-183810783	YEATS2-AS1	YEATS2 antisense RNA 1 [Source:HGNC Symbol;Acc:HGNC:41101]
ENSG00000270371	0	0	0	0.25877	0	0	0	0	0	0	-	-	14:-:105785505-105785831	AL122127.1	-
ENSG00000250629	0.16961	0	0	0.23297	0.34618	0.21263	0.06245	1.00194	0.35247	0	-	-	5:+:38783580-38792754	AC091435.2	-
ENSG00000270379	0.33598	0.16476	0.31738	0.49095	0.16253	0.08493	0.24988	0.07084	0.16374	0.49033	256957	A2RTY3	17:-:35854946-35868891	HEATR9	HEAT repeat containing 9 [Source:HGNC Symbol;Acc:HGNC:26548]
ENSG00000104756	5.85543	3.71185	3.39269	6.40734	3.55639	6.48625	5.438	8.07446	6.53444	7.61477	54793	Q7L273	8:-:25427847-25458476	KCTD9	potassium channel tetramerization domain containing 9 [Source:HGNC Symbol;Acc:HGNC:22401]
ENSG00000278586	0	0.12364	0	0	0	0	0	0	0.26429	0	-	-	7:-:102264706-102264979	AC005088.1	-
ENSG00000278588	0	0	0.04605	0.09871	0.35712	0	0	0	0	0	8346	P62807	6:+:26272976-26273356	HIST1H2BI	histone cluster 1 H2B family member i [Source:HGNC Symbol;Acc:HGNC:4756]
ENSG00000001561	4.88868	1.09255	2.5389	8.36687	2.87973	1.03874	4.15738	0.67146	1.38962	3.47819	22875	Q9Y6X5	6:+:46129993-46146699	ENPP4	ectonucleotide pyrophosphatase/phosphodiesterase 4 [Source:HGNC Symbol;Acc:HGNC:3359]
ENSG00000159128	27.9595	29.6045	16.7724	27.1479	34.9148	26.0217	22.7294	43.0914	37.159	25.6371	3460	A8K881	21:+:33402896-33479348	IFNGR2	interferon gamma receptor 2 [Source:HGNC Symbol;Acc:HGNC:5440]
ENSG00000122912	3.26838	3.14813	3.63491	4.40197	2.84552	4.39103	3.66504	3.84157	3.53971	3.88709	8034	P16260	10:-:68477999-68527474	SLC25A16	solute carrier family 25 member 16 [Source:HGNC Symbol;Acc:HGNC:10986]
ENSG00000258451	0.13329	0.14809	0.08629	0.1644	0	0.16881	0.02892	0	0.02968	0	-	-	14:-:20693480-20707120	AL163636.1	-
ENSG00000253258	0.04485	0	0.04516	0	0	0	0	0	0	0.04275	-	-	8:-:123181638-123182788	AC068228.1	-
ENSG00000253251	2.17346	0.96592	1.00058	1.35475	1.19072	2.64774	2.02563	0.53324	0.74204	1.61945	-	-	5:+:65624765-65630891	AC008560.1	Uncharacterized protein FLJ26957 [Source:UniProtKB/Swiss-Prot;Acc:Q6ZNX1]
ENSG00000129038	8.50559	13.6455	21.3547	12.4807	14.3844	8.13047	11.5303	11.6607	54.2223	16.2641	4016	Q08397	15:+:73925989-73952137	LOXL1	lysyl oxidase like 1 [Source:HGNC Symbol;Acc:HGNC:6665]
ENSG00000253252	0	0	0	0	0	0.13081	0	0	0	0	-	-	8:-:9180251-9182519	AC022784.2	-
ENSG00000154065	3.17194	0.41875	3.27116	8.01019	5.39428	4.45907	2.13662	4.0022	7.44299	1.06031	147463	Q8N6D5	18:-:23598926-23662885	ANKRD29	ankyrin repeat domain 29 [Source:HGNC Symbol;Acc:HGNC:27110]
ENSG00000205240	0.04566	0.07102	0.17472	0.07884	0.02674	0.11693	0.05548	0.00989	0	0.05223	26637	-	13:-:41431248-41432201	OR7E36P	olfactory receptor family 7 subfamily E member 36 pseudogene [Source:HGNC Symbol;Acc:HGNC:8409]
ENSG00000254278	0	0	0	0.02671	0	0.02438	0	0	0	0	101927513	-	8:-:119062942-119068782	AC107953.2	uncharacterized LOC101927513
ENSG00000271716	0	0	0.27226	0.12968	0.05865	0	0	0	0.07803	0.24341	-	-	3:+:11607184-11610748	AC022001.2	-
ENSG00000271717	0.751	0.07301	0.45377	1.10769	0.29324	0.73975	0.07604	0.21689	0.36416	0.7159	-	-	19:-:8222153-8239648	AC022146.2	-
ENSG00000279544	0.08126	0.03814	0.01129	0.09072	0.02188	0.04692	0.0454	0.01517	0	0.05075	-	-	2:+:32563328-32566436	AL133243.4	-
ENSG00000117477	0.25292	0.12401	0.3433	0.33705	0.31989	0.05849	0.18039	0.10481	0.03428	0.15095	57821	Q5TID7	1:-:169394870-169460669	CCDC181	coiled-coil domain containing 181 [Source:HGNC Symbol;Acc:HGNC:28051]
ENSG00000258399	0	0.02987	0.03536	0.01895	0	0	0.01778	0.03802	0.10944	0.0502	-	-	14:+:100836269-100947194	AL117190.1	-
ENSG00000152969	2.38357	2.05728	1.00571	2.71303	1.67089	0.67532	2.49686	0.86874	1.97567	3.91476	152789	Q96N16	4:-:6026199-6200591	JAKMIP1	janus kinase and microtubule interacting protein 1 [Source:HGNC Symbol;Acc:HGNC:26460]
ENSG00000232823	0	0	0	0	0	0.09252	0	0	0	0	93202	-	10:-:119683127-119683823	TXNP1	thioredoxin pseudogene 1 [Source:HGNC Symbol;Acc:HGNC:49481]
ENSG00000232821	0.07128	0.099	0.02051	0.37366	0.21869	0.02006	0.12373	0.03309	0.30685	0.23297	-	-	7:+:19112474-19114271	AC003986.2	-
ENSG00000232824	0	0	0	0	0	0	0	0	0	0.06106	647195	-	1:-:198197779-198198186	PRR13P1	proline rich 13 pseudogene 1 [Source:HGNC Symbol;Acc:HGNC:50614]
ENSG00000279549	0.14206	0.09749	0.16831	0.11273	0.02447	0.36629	0.15654	0.08598	0.13893	0.14339	-	-	11:-:61143380-61145464	AP000437.1	-
ENSG00000232829	0.0364	0.0118	0	0	0.04738	0	0	0	0	0	344813	-	3:+:130827659-130828376	GSTO3P	glutathione S-transferase omega 3, pseudogene [Source:HGNC Symbol;Acc:HGNC:23065]
ENSG00000232828	0.03767	0.20143	0.02845	0.09148	0	0.02783	0.1049	0	0	0	-	-	X:-:48698963-48737163	AC231533.1	-
ENSG00000146352	0	0	0	0	0	0.01195	0	0.01643	0	0.00868	134829	Q5SYC1	6:+:122995971-123072927	CLVS2	clavesin 2 [Source:HGNC Symbol;Acc:HGNC:23046]
ENSG00000120519	1.6949	0.44834	0.75568	1.57049	0.58371	1.82222	1.50515	1.31358	1.31983	1.44679	84068	Q0GE19	4:-:146253975-146521964	SLC10A7	solute carrier family 10 member 7 [Source:HGNC Symbol;Acc:HGNC:23088]
ENSG00000155330	1.52391	1.23002	0.83451	1.33518	0.83177	1.84581	1.7813	1.08128	1.44603	1.34558	388272	Q6PH81	16:-:46796607-46831411	C16orf87	chromosome 16 open reading frame 87 [Source:HGNC Symbol;Acc:HGNC:33754]
ENSG00000235890	1.61285	1.01053	0.13783	0.15171	0.18055	0.15304	0.02622	0.05208	1.80271	0.10579	54082	-	21:+:44506807-44516575	TSPEAR-AS1	TSPEAR antisense RNA 1
ENSG00000278635	1.95197	2.45989	2.38435	3.68662	1.39379	2.95532	3.07459	8.16257	2.3475	0.49964	-	-	12:+:9415641-9416718	AC141557.2	-
ENSG00000037749	0.43085	0.16436	0.68287	2.20724	0.11712	0.56229	2.54768	0.82496	1.85686	1.52502	4238	P55082	5:+:154038906-154220478	MFAP3	microfibril associated protein 3 [Source:HGNC Symbol;Acc:HGNC:7034]
ENSG00000273055	3.49857	1.2873	2.03533	1.48926	0.72113	4.47591	3.41555	2.21909	3.20078	1.86019	-	-	7:+:107942116-107942740	AC005046.1	-
ENSG00000273056	0.47735	0.29004	0.24036	0.35418	0.68439	0.20571	0.66461	0.46851	0.217	0.39816	-	-	9:-:7786105-7786688	AL354694.1	-
ENSG00000170523	0	0.03613	0	0	0	0	0	0.05032	0	0	3889	P78385	12:-:52314301-52321398	KRT83	keratin 83 [Source:HGNC Symbol;Acc:HGNC:6460]
ENSG00000170522	0.58022	1.89878	0.72136	1.19698	0.37875	5.01673	2.18806	2.89887	1.93891	1.14489	79071	Q9H5J4	4:-:110045846-110199199	ELOVL6	ELOVL fatty acid elongase 6 [Source:HGNC Symbol;Acc:HGNC:15829]
ENSG00000170525	3.63909	2.28833	4.65768	6.63851	2.63574	11.0794	10.5207	4.74369	14.034	4.99163	5209	Q16875	10:+:6144934-6254644	PFKFB3	6-phosphofructo-2-kinase/fructose-2,6-biphosphatase 3 [Source:HGNC Symbol;Acc:HGNC:8874]
ENSG00000273058	2.26212	7.2993	5.97789	2.19896	3.94656	3.80856	4.51617	1.21629	1.30028	5.38336	-	-	1:-:236536162-236536704	AL359921.2	-
ENSG00000164548	32.4752	34.3315	22.1021	28.8928	30.84	29.7142	29.0701	19.8519	31.4631	23.4678	29896	Q13595	7:-:23504780-23532041	TRA2A	transformer 2 alpha homolog [Source:HGNC Symbol;Acc:HGNC:16645]
ENSG00000198553	0.8792	0.21889	1.03116	0.79844	0.38725	0.16898	0.3257	0.08709	0.04456	0.18909	283518	Q8N5I3	13:+:50015254-50020922	KCNRG	potassium channel regulator [Source:HGNC Symbol;Acc:HGNC:18893]
ENSG00000198551	3.76053	5.00354	2.21903	3.17654	2.38651	4.97333	2.38104	1.59262	3.71351	0.57721	199692	Q7L945	19:+:11559374-11619135	ZNF627	zinc finger protein 627 [Source:HGNC Symbol;Acc:HGNC:30570]
ENSG00000198556	3.54564	5.47453	2.84599	4.364	1.89598	4.30404	3.56383	1.92284	3.86568	1.92109	285989	Q5FWF6	7:+:99472841-99503650	ZNF789	zinc finger protein 789 [Source:HGNC Symbol;Acc:HGNC:27801]
ENSG00000241907	0.29448	0	0.04943	0.31781	0.2635	0.14503	0.0497	0.05315	0.15299	0	6226	-	5:-:150021567-150021921	RPS20P4	ribosomal protein S20 pseudogene 4 [Source:HGNC Symbol;Acc:HGNC:10407]
ENSG00000163612	0	0	0	0	0	0	0.13406	0	0	0	100287013	-	4:+:9153296-9165451	FAM86KP	family with sequence similarity 86 member K, pseudogene [Source:HGNC Symbol;Acc:HGNC:44098]
ENSG00000075223	3.38012	1.7484	2.66772	1.34698	0.77876	11.2302	9.51215	15.4078	9.02309	3.88591	10512	Q99985	7:-:80742538-80922359	SEMA3C	semaphorin 3C [Source:HGNC Symbol;Acc:HGNC:10725]
ENSG00000164542	0.2991	0.75023	1.04707	0.36473	0.98715	2.6478	1.21933	1.49489	0.95928	0.67023	23366	Q8NCT3	7:-:36324221-36390125	KIAA0895	KIAA0895 [Source:HGNC Symbol;Acc:HGNC:22206]
ENSG00000160714	25.0042	35.763	25.2225	21.0587	21.2015	31.295	31.0362	26.815	19.8138	21.2431	55585	Q7Z7E8	1:-:154548577-154559028	UBE2Q1	ubiquitin conjugating enzyme E2 Q1 [Source:HGNC Symbol;Acc:HGNC:15698]
ENSG00000160712	16.6915	0.20999	12.4192	15.0564	5.52167	6.15559	7.29423	7.61168	6.47091	7.91193	3570	P08887	1:+:154405193-154469450	IL6R	interleukin 6 receptor [Source:HGNC Symbol;Acc:HGNC:6019]
ENSG00000160710	76.069	65.249	38.9555	58.7943	44.4175	100.34	96.8035	63.9984	44.0975	53.8079	103	P55265	1:-:154582062-154627999	ADAR	adenosine deaminase, RNA specific [Source:HGNC Symbol;Acc:HGNC:225]
ENSG00000215160	0.01122	0.00546	0.06216	0.09084	0.03834	0	0.01136	0	0.01166	0	81428	-	3:+:8682943-8693701	OR7E122P	olfactory receptor family 7 subfamily E member 122 pseudogene [Source:HGNC Symbol;Acc:HGNC:15050]
ENSG00000136950	23.9436	32.2974	30.562	21.6295	26.5058	31.1678	28.9338	20.7098	24.1495	29.1668	81873	A0A024R897	9:+:124862130-124877733	ARPC5L	actin related protein 2/3 complex subunit 5 like [Source:HGNC Symbol;Acc:HGNC:23366]
ENSG00000215165	0	0.02887	0	0	0	0	0	0	0	0	340501	-	9:+:38478471-38479350	TCEA1P3	transcription elongation factor A1 pseudogene 3 [Source:HGNC Symbol;Acc:HGNC:30569]
ENSG00000083307	6.20449	6.35598	0.9352	0.41579	1.05527	9.66579	3.50662	4.49793	3.79257	1.65541	79977	Q6ISB3	8:+:101492432-101669726	GRHL2	grainyhead like transcription factor 2 [Source:HGNC Symbol;Acc:HGNC:2799]
ENSG00000096080	22.1521	30.4662	30.7327	16.7462	43.9699	28.9713	21.9086	26.2252	20.9309	21.77	55168	Q9NVS2	6:-:43671303-43687791	MRPS18A	mitochondrial ribosomal protein S18A [Source:HGNC Symbol;Acc:HGNC:14515]
ENSG00000237862	0.0133	0	0	0	0	0.01747	0.01796	0	0.01843	0	100506271	-	22:-:37352190-37354839	Z94160.1	uncharacterized LOC100506271
ENSG00000280054	0.1459	0.12454	0.10751	0.2458	0.09727	0.04206	0.24864	0.22739	0.08505	0.20354	-	-	12:-:47728151-47730598	AC004241.5	-
ENSG00000258869	0.03368	0	0.02261	0.07269	0	0.02212	0.0341	0	0.02333	0.0321	100132612	-	14:-:97749264-97763989	LINC02312	long intergenic non-protein coding RNA 2312 [Source:HGNC Symbol;Acc:HGNC:53231]
ENSG00000267459	0.47245	0.03361	0.03481	0.65913	0	0.09081	0.18669	0.07488	0.35921	0.23068	-	-	19:-:56377037-56377792	AC006116.7	-
ENSG00000175467	25.5423	32.3658	37.1557	21.3135	27.2742	20.2926	18.1096	23.8066	28.0793	18.8468	9092	O43290	11:+:65961689-65979828	SART1	SART1, U4/U6.U5 tri-snRNP-associated protein 1 [Source:HGNC Symbol;Acc:HGNC:10538]
ENSG00000237864	0.0997	0.10904	0.27612	0	0.06083	0	0.13882	0	0.1295	0.22573	100126693	Q6ZN03	21:-:43322417-43332039	LINC00322	long intergenic non-protein coding RNA 322 [Source:HGNC Symbol;Acc:HGNC:33698]
ENSG00000131115	4.21229	3.06583	1.14054	3.47214	1.13575	4.92115	3.20025	4.23817	4.01973	2.10191	7770	Q86WZ6	19:+:44207547-44237268	ZNF227	zinc finger protein 227 [Source:HGNC Symbol;Acc:HGNC:13020]
ENSG00000175463	47.5656	8.85409	28.712	38.4981	19.5132	4.27423	12.3917	7.17303	13.1746	29.0647	374403	Q8IV04	11:+:67403915-67410089	TBC1D10C	TBC1 domain family member 10C [Source:HGNC Symbol;Acc:HGNC:24702]
ENSG00000105402	13.6664	6.45151	10.5444	10.5419	10.2428	14.1671	11.6855	11.4628	8.64736	12.9438	8775	P54920	19:-:47487637-47515240	NAPA	NSF attachment protein alpha [Source:HGNC Symbol;Acc:HGNC:7641]
ENSG00000105401	40.3695	63.2742	62.9195	47.1917	71.6861	30.12	40.4972	41.5124	52.6449	55.6487	11140	A0A024R7B7	19:-:10391134-10420121	CDC37	cell division cycle 37 [Source:HGNC Symbol;Acc:HGNC:1735]
ENSG00000279979	0	0	0	0.2541	0	0	0	0.07286	0.1398	0	-	-	5:-:10675317-10675575	AC012629.4	-
ENSG00000105404	32.0137	27.2543	44.1062	33.4639	36.7808	21.3433	20.4047	17.3359	30.4751	33.0931	10567	Q9UI14	19:-:41956681-41959390	RABAC1	Rab acceptor 1 [Source:HGNC Symbol;Acc:HGNC:9794]
ENSG00000131459	3.67418	1.03648	2.42266	4.60652	4.8088	9.22919	3.36975	8.825	19.8178	4.95313	9945	B3KMR8	5:-:180300690-180353387	GFPT2	glutamine-fructose-6-phosphate transaminase 2 [Source:HGNC Symbol;Acc:HGNC:4242]
ENSG00000279976	0.08161	0.03967	0	0	0	0	0	0	0	0	-	-	12:+:130962175-130963028	AC073862.4	-
ENSG00000105409	1.46478	2.23287	0.41455	0.63579	0.2854	0.50722	0.56854	0.20007	0.20404	1.14118	478	Q53ES0	19:-:41966582-41997497	ATP1A3	ATPase Na+/K+ transporting subunit alpha 3 [Source:HGNC Symbol;Acc:HGNC:801]
ENSG00000279970	0.22293	2.17569	0.77913	0.54251	0.94725	2.57477	2.04484	0.4734	1.0083	0.20834	-	-	15:-:101299656-101301648	AC023024.2	-
ENSG00000279972	0	0	0	0	0	0	0.0931	0	0	0	-	-	14:-:41514972-41515350	AL356596.1	-
ENSG00000135917	0.06305	0.02955	0.12358	0.20291	0.16814	0	0.27131	0.35603	0.05849	0.08478	80704	Q9BZV2	2:-:227683763-227718031	SLC19A3	solute carrier family 19 member 3 [Source:HGNC Symbol;Acc:HGNC:16266]
ENSG00000181218	8.23464	30.9239	6.31261	4.20195	10.2902	27.7856	10.9993	6.63079	2.80156	7.72916	92815	Q7L7L0	1:-:228456979-228457873	HIST3H2A	histone cluster 3 H2A [Source:HGNC Symbol;Acc:HGNC:20507]
ENSG00000132185	15.9229	0.94905	8.78635	9.21813	5.81122	0.17817	4.84288	2.34216	1.3958	3.11892	84824	Q7L513	1:+:161706972-161714352	FCRLA	Fc receptor like A [Source:HGNC Symbol;Acc:HGNC:18504]
ENSG00000108639	122.939	26.6794	37.7771	100.891	91.5641	71.2313	46.1627	46.7924	40.3984	84.0289	9144	O43760	17:+:78168558-78173527	SYNGR2	synaptogyrin 2 [Source:HGNC Symbol;Acc:HGNC:11499]
ENSG00000132182	27.2825	10.9564	14.1073	33.0915	21.531	9.91622	19.7252	14.1097	13.1255	12.1572	23225	Q8TEM1	3:-:13316235-13420309	NUP210	nucleoporin 210 [Source:HGNC Symbol;Acc:HGNC:30052]
ENSG00000237999	0	0	0	0	0	0	0.03162	0	0	0	644160	-	9:+:100731240-100732355	ACTG1P19	actin gamma 1 pseudogene 19 [Source:HGNC Symbol;Acc:HGNC:51499]
ENSG00000222009	4.56121	1.75877	6.9436	5.65447	0.68611	0.57045	2.13261	3.0583	8.28821	5.92635	149478	C9JJ37	1:+:44808482-44815585	BTBD19	BTB domain containing 19 [Source:HGNC Symbol;Acc:HGNC:27145]
ENSG00000150681	3.64483	0.79982	0.58466	3.08593	2.32145	1.07646	1.23546	1.22728	1.15166	0.94409	64407	Q9NS28	1:+:192158457-192185815	RGS18	regulator of G protein signaling 18 [Source:HGNC Symbol;Acc:HGNC:14261]
ENSG00000237990	0	0	0	0.08597	0	0	0.0467	0	0.00871	0.04796	100873975	-	3:-:3039033-3069242	CNTN4-AS1	CNTN4 antisense RNA 1 [Source:HGNC Symbol;Acc:HGNC:39985]
ENSG00000237991	5.62721	19.3873	5.07409	6.12392	13.6292	5.6589	7.00923	2.93247	5.52904	4.39911	440737	-	1:+:236981339-236981708	RPL35P1	ribosomal protein L35 pseudogene 1 [Source:HGNC Symbol;Acc:HGNC:36695]
ENSG00000237992	0	0	0	0	0.01301	0	0	0	0.03117	0	105373460	-	2:+:19468997-19520095	LINC01808	long intergenic non-protein coding RNA 1808 [Source:HGNC Symbol;Acc:HGNC:52611]
ENSG00000199609	0	0	0	0	0	0	0	0	0.08229	0	100873394	-	3:+:14394648-14394757	RNA5SP124	RNA, 5S ribosomal pseudogene 124 [Source:HGNC Symbol;Acc:HGNC:43024]
ENSG00000014919	11.1351	16.5813	6.49833	9.79126	9.47298	5.3804	11.6996	13.3765	8.44302	6.98432	1355	Q7KZN9	10:-:99711844-99732100	COX15	COX15, cytochrome c oxidase assembly homolog [Source:HGNC Symbol;Acc:HGNC:2263]
ENSG00000267456	0.33941	0	0	0.02442	0	0.28975	0.38951	0.3921	0.2116	0	-	-	18:-:36278735-36279119	AC023043.3	-
ENSG00000131981	41.3301	41.2111	38.4407	37.325	50.7964	44.9605	64.7583	65.6547	37.2086	86.0689	3958	A0A024R693	14:+:55124110-55145413	LGALS3	galectin 3 [Source:HGNC Symbol;Acc:HGNC:6563]
ENSG00000131982	0	0	0	0	0	0	0	0	0.0844	0	100506424	-	12:-:20449655-20450083	UBE2L2	ubiquitin conjugating enzyme E2 L2 (pseudogene) [Source:HGNC Symbol;Acc:HGNC:12487]
ENSG00000188026	1.60165	4.11438	3.75811	1.41733	2.05879	2.76437	2.57411	3.79246	2.96825	2.18961	353116	Q5EBL4	12:-:123470054-123533718	RILPL1	Rab interacting lysosomal protein like 1 [Source:HGNC Symbol;Acc:HGNC:26814]
ENSG00000273946	0	0.02574	0	0	0.41356	0	0.08044	0	0	0	106479489	-	10:-:87154041-87154369	RN7SL733P	RNA, 7SL, cytoplasmic 733, pseudogene [Source:HGNC Symbol;Acc:HGNC:46749]
ENSG00000166337	17.6059	13.3676	15.4012	14.1128	17.7742	10.5144	10.0887	16.84	10.8704	12.4573	6881	Q12962	11:-:6606296-6612667	TAF10	TATA-box binding protein associated factor 10 [Source:HGNC Symbol;Acc:HGNC:11543]
ENSG00000240747	0.05328	0.06906	0.02385	0.45684	0.03467	0	0	0.00962	0.14149	0.08747	100506243	C9JBD0	3:+:42809483-42942792	KRBOX1	KRAB box domain containing 1 [Source:HGNC Symbol;Acc:HGNC:38708]
ENSG00000272097	0.43824	0.76573	0.32802	0.19814	0.49717	0.52502	0.57568	0.21166	0.79997	0.11291	-	-	6:-:10743324-10747663	AL024498.1	-
ENSG00000272094	0	0	0.07984	0	0	0	0	0.07514	0	0	-	-	1:-:90860550-90862920	AC091614.1	-
ENSG00000272092	0.88861	0.79446	0.91085	0.68502	0.54989	1.03161	0.58647	0.73898	0.54411	0.87734	-	-	8:+:38382364-38383461	AC087623.3	-
ENSG00000084652	32.8387	46.7997	31.43	25.009	34.7755	22.4037	40.8715	40.8439	32.6744	27.7954	200081	P40222	1:+:32179686-32198285	TXLNA	taxilin alpha [Source:HGNC Symbol;Acc:HGNC:30685]
ENSG00000200799	0	0.48395	0	0	0	0	0.08401	0.26957	0	0	106481423	-	6:+:108392073-108392177	RNU6-770P	RNA, U6 small nuclear 770, pseudogene [Source:HGNC Symbol;Acc:HGNC:47733]
ENSG00000214691	0.01573	0	0	0	0	0	0	0.01278	0	0.01875	388942	-	2:+:41877074-41894046	LINC01913	long intergenic non-protein coding RNA 1913
ENSG00000214694	0.09454	0.10416	0.11107	0.20576	0.06152	0.11485	0.19624	0.06655	0.19155	0.04356	100271715	A8MVX0	2:+:38889841-38975449	ARHGEF33	Rho guanine nucleotide exchange factor 33 [Source:HGNC Symbol;Acc:HGNC:37252]
ENSG00000214695	0	0	0	0	0	13.9634	0	0	0.05135	0	100420829	-	10:+:79860573-79861806	NPAP1P2	nuclear pore associated protein 1 pseudogene 2 [Source:HGNC Symbol;Acc:HGNC:45019]
ENSG00000172167	1.20744	1.243	1.0147	1.07163	1.09286	1.68819	2.09775	2.52134	2.8354	0.95652	27085	Q96DY7	8:+:120445400-120542133	MTBP	MDM2 binding protein [Source:HGNC Symbol;Acc:HGNC:7417]
ENSG00000131016	0.90594	0.3488	0.82199	3.33222	0.3084	0.41624	0.32092	0.47169	1.02936	0.8788	9590	Q02952	6:+:151239999-151358557	AKAP12	A-kinase anchoring protein 12 [Source:HGNC Symbol;Acc:HGNC:370]
ENSG00000157227	58.3544	56.4091	66.8329	45.337	90.272	75.1348	111.118	130.121	230.166	113.176	4323	P50281	14:+:22836557-22849027	MMP14	matrix metallopeptidase 14 [Source:HGNC Symbol;Acc:HGNC:7160]
ENSG00000230480	0.02496	0.19413	0	0	0	0	0	0	0	0	-	-	3:+:28447725-28448073	AC093142.1	-
ENSG00000260592	0.19267	0	0.12473	0.05941	0.17465	0.04067	0	0	0.1001	0	-	-	16:-:19476916-19487899	AC130456.3	-
ENSG00000264229	0.20579	0.33343	0.13816	0.37015	0.53568	0.06757	0	0	0.2851	0.45772	100151683	-	2:+:121530881-121531007	RNU4ATAC	RNA, U4atac small nuclear (U12-dependent splicing)
ENSG00000174576	0.0305	0.04941	0	0.01097	0.02977	0	0.01029	0.01101	0.04225	0.02907	266743	Q8IUM7	11:+:66421004-66426707	NPAS4	neuronal PAS domain protein 4 [Source:HGNC Symbol;Acc:HGNC:18983]
ENSG00000222297	0.17423	0	0	0	0	0.25743	0	0.09435	0	0	106480075	-	11:+:125574719-125574818	RNU6-1156P	RNA, U6 small nuclear 1156, pseudogene [Source:HGNC Symbol;Acc:HGNC:48119]
ENSG00000214347	0.06178	0.06006	0	0	0	0.10955	0.03754	0.05353	0.02568	0.09423	390877	-	19:+:6393794-6412404	AC011491.1	adenylate kinase isoenzyme 1-like
ENSG00000020426	2.83098	2.08604	3.46152	2.74393	2.70849	3.48129	2.66346	3.89602	2.869	2.85123	4331	P51948	14:+:60734742-60969953	MNAT1	MNAT1, CDK activating kinase assembly factor [Source:HGNC Symbol;Acc:HGNC:7181]
ENSG00000204959	1.00725	1.67064	2.94432	1.48953	1.35852	14.1081	3.79551	2.51487	2.06326	5.48437	728377	-	7:-:144272445-144286966	ARHGEF34P	Rho guanine nucleotide exchange factor 34, pseudogene [Source:HGNC Symbol;Acc:HGNC:38086]
ENSG00000233441	0	0.46716	0	0	0	0.03281	0.33724	0	0	0.00907	647265	-	3:-:183895900-183910936	CYP2AB1P	cytochrome P450 family 2 subfamily AB member 1, pseudogene [Source:HGNC Symbol;Acc:HGNC:39975]
ENSG00000064932	34.9042	25.5414	32.9469	37.6316	32.6205	24.1414	48.3552	39.726	42.0016	42.892	22904	Q9Y2G9	19:-:1107636-1174283	SBNO2	strawberry notch homolog 2 [Source:HGNC Symbol;Acc:HGNC:29158]
ENSG00000101871	1.35711	0.73711	2.77771	2.36387	1.90572	4.49689	3.17352	2.24022	2.77548	2.05578	4281	A0A024RBV4	X:-:10445310-10833654	MID1	midline 1 [Source:HGNC Symbol;Acc:HGNC:7095]
ENSG00000138115	0.50148	0.22729	0.65857	0.49002	0.30761	0.22696	0.4872	0.17615	0.36264	0.53942	1558	P10632	10:-:95036772-95069497	CYP2C8	cytochrome P450 family 2 subfamily C member 8 [Source:HGNC Symbol;Acc:HGNC:2622]
ENSG00000275479	1.41817	0.54163	0.40804	0.87459	0.39553	0.4989	0.25643	0.16456	0.31577	0.72422	-	-	17:+:80149627-80149798	AC087741.2	-
ENSG00000138111	2.95986	3.3098	4.03069	3.49304	3.8323	2.36309	2.38666	4.78167	2.31305	3.49276	79847	Q14CX5	10:+:102461395-102477045	MFSD13A	major facilitator superfamily domain containing 13A [Source:HGNC Symbol;Acc:HGNC:26196]
ENSG00000172789	0.66121	0.36598	0.15553	0.16147	2.16249	0.30902	4.5694	2.39401	1.16848	0.23924	3222	Q00444	12:+:54032853-54035358	HOXC5	homeobox C5 [Source:HGNC Symbol;Acc:HGNC:5127]
ENSG00000172785	2.00914	1.92929	3.52342	1.46767	1.55615	4.22516	2.33944	1.94158	1.75099	2.02131	55871	Q9BRT8	9:-:121038-179147	CBWD1	COBW domain containing 1 [Source:HGNC Symbol;Acc:HGNC:17134]
ENSG00000275476	4.80392	3.04956	2.13006	3.42414	3.32457	4.67901	0.76232	1.65014	1.30378	3.07572	-	-	12:-:29277397-29277882	AC009318.4	-
ENSG00000138119	6.10109	3.33944	6.46712	10.9664	5.15674	19.5594	9.76958	13.3556	9.94083	14.2586	26509	Q9NZM1	10:-:93306429-93482317	MYOF	myoferlin [Source:HGNC Symbol;Acc:HGNC:3656]
ENSG00000172780	1.16422	7.43906	0.60643	2.31515	0.53842	1.66258	1.85225	0.81476	1.42554	1.10149	339122	Q86YS6	3:-:129087569-129122801	RAB43	RAB43, member RAS oncogene family [Source:HGNC Symbol;Acc:HGNC:19983]
ENSG00000150201	0	2.53969	0	0	0	0.09339	0	0	0	0	53828	P59646	10:+:43371642-43376335	FXYD4	FXYD domain containing ion transport regulator 4 [Source:HGNC Symbol;Acc:HGNC:4028]
ENSG00000144724	0.31442	1.06059	0.75502	1.18961	0.54003	3.65617	1.39472	0.38052	3.18109	1.31813	5793	P23470	3:+:61561569-62297613	PTPRG	protein tyrosine phosphatase, receptor type G [Source:HGNC Symbol;Acc:HGNC:9671]
ENSG00000261410	0	0	0	0	0	0.07161	0.08588	0	0	0	-	-	16:-:83383007-83398170	AC009142.1	-
ENSG00000156689	0.22277	1.33625	0	0.26599	0.80505	0.46687	3.89225	0.04107	0.1182	1.23347	219970	Q8WU03	11:-:58834065-58904215	GLYATL2	glycine-N-acyltransferase like 2 [Source:HGNC Symbol;Acc:HGNC:24178]
ENSG00000258701	0.56739	0.70968	0.08362	0.38832	0.38163	0.67817	0.25574	0.67446	0.71539	0.21107	196872	-	14:+:104821201-104823718	LINC00638	long intergenic non-protein coding RNA 638
ENSG00000271547	0.06819	0.48063	0.12018	0.09199	0.16642	0.13434	0	0.12925	0.21257	0	-	-	12:-:48800576-48801086	AC117498.3	-
ENSG00000271543	0.16515	0.28096	0	0.17823	0	0	0	0	0	0	-	-	11:+:47796169-47796379	AC021443.1	-
ENSG00000236118	0.18601	0	0	0.06692	0	0	0	0	0	0	-	-	22:+:22155582-22155942	AC245517.4	-
ENSG00000236111	0.02558	0.02487	0.03865	0	0	0	0	0	0.02658	0.02439	-	-	1:+:45781277-45781957	AL603882.1	-
ENSG00000236117	0.03664	0	0	0	0	0.02707	0	0	0	0	105373054	-	22:+:43400331-43409681	LINC01639	long intergenic non-protein coding RNA 1639 [Source:HGNC Symbol;Acc:HGNC:52426]
ENSG00000236114	0.14209	0.74676	0.17439	0.17251	0.29473	0.15745	0.21581	0.0529	0.14764	0.08889	-	-	10:+:43523256-43525217	AL450326.2	-
ENSG00000196924	80.0157	58.8897	69.1328	108.824	76.2218	103.507	111.38	136.703	173.653	113.627	2316	Q6NXF2	X:-:154348524-154374638	FLNA	filamin A [Source:HGNC Symbol;Acc:HGNC:3754]
ENSG00000196923	8.11658	7.83104	13.1863	13.0393	12.1162	9.0718	9.64982	9.3193	35.3267	22.1489	9260	Q9NR12	5:-:177483394-177497606	PDLIM7	PDZ and LIM domain 7 [Source:HGNC Symbol;Acc:HGNC:22958]
ENSG00000196922	2.00363	2.85881	1.49604	1.97842	1.70208	2.47171	2.72503	1.67287	2.75676	1.52327	286101	-	8:-:144973589-145002895	ZNF252P	zinc finger protein 252, pseudogene [Source:HGNC Symbol;Acc:HGNC:13046]
ENSG00000174780	8.00392	6.77155	5.89233	9.45307	5.46944	11.324	11.4815	9.56118	8.21805	7.00178	6731	O76094	4:+:56467336-56503681	SRP72	signal recognition particle 72 [Source:HGNC Symbol;Acc:HGNC:11303]
ENSG00000260596	0.02995	0.09567	0	0	0	0	0	0	0.00445	0	100288687	Q9UBX2	4:+:190173774-190185942	DUX4	double homeobox 4 [Source:HGNC Symbol;Acc:HGNC:50800]
ENSG00000265579	0.22904	0.10749	0.01591	0.32391	0.01542	0.31119	0.03199	0	0.81657	0.47809	-	-	18:-:72743756-72745961	AC023301.1	-
ENSG00000260597	0.13652	0.13272	0.07856	0.11226	0.02856	0.57314	1.94526	1.17584	0.70254	0.02479	-	-	12:+:54019910-54022589	AC012531.1	-
ENSG00000265574	0.16086	0.11523	0.10231	0.03655	0.16528	0.12509	0.10287	0.05501	0.03519	0.04842	646086	-	17:-:32111562-32112590	WDR45BP1	WD repeat domain 45B pseudogene 1 [Source:HGNC Symbol;Acc:HGNC:26605]
ENSG00000173786	23.9856	18.7332	7.07059	14.1104	29.0514	19.6917	12.9253	24.9976	17.8236	9.44733	1267	P09543	17:+:41966741-41977731	CNP	2',3'-cyclic nucleotide 3' phosphodiesterase [Source:HGNC Symbol;Acc:HGNC:2158]
ENSG00000117877	1.49675	4.98983	2.99062	3.27948	2.44595	2.94866	1.64327	1.48443	2.57144	1.99388	10849	O15446	19:+:45406209-45410766	CD3EAP	CD3e molecule associated protein [Source:HGNC Symbol;Acc:HGNC:24219]
ENSG00000233691	0	0	0	0	0	0.05818	0	0	0	0	-	-	1:+:160935537-160936126	AL354714.4	-
ENSG00000181803	0.23616	0	0.2114	0.19823	0	0	0	0.03789	0.01818	0.03335	341799	Q8NH40	14:-:20640696-20641691	OR6S1	olfactory receptor family 6 subfamily S member 1 [Source:HGNC Symbol;Acc:HGNC:15363]
ENSG00000235029	0	0.31702	0	0	0	0	0.07076	0.35318	0.45986	0.24425	105375606	-	7:+:157006307-157007132	MNX1-AS2	MNX1 antisense RNA 2 [Source:HGNC Symbol;Acc:HGNC:40278]
ENSG00000238180	0.08981	0.3667	0.07235	0	0	0	0	0	0.22397	0.01712	-	-	2:+:128217588-128218072	AC017079.2	-
ENSG00000238186	0.07978	0.2792	0.16068	0.15498	0.4361	0.33004	0.1454	0.3456	0.16579	0.21293	-	-	1:-:40515754-40517174	AL603839.2	-
ENSG00000203620	0	0	0	0.03333	0	0	0	0	0	0	-	-	1:-:31842019-31855568	AL354919.1	-
ENSG00000174255	1.49527	0.4539	0.18748	0.96634	0.09808	0.22122	0.4249	0.41926	0.78913	1.09862	7634	P51504	3:-:114234631-114237578	ZNF80	zinc finger protein 80 [Source:HGNC Symbol;Acc:HGNC:13155]
ENSG00000238185	0	0	0.1562	0	0	0	0	0	0	0	-	-	13:-:30973289-30977623	AL353680.1	-
ENSG00000238188	0	0	0	0	0	0	0	0	0.06005	0	-	-	X:+:130645723-130646325	AL049733.1	-
ENSG00000238189	0	0	0	0.01544	0	0	0	0	0	0	100874130	-	13:+:43458465-43459484	ENOX1-AS2	ENOX1 antisense RNA 2 [Source:HGNC Symbol;Acc:HGNC:42397]
ENSG00000116473	21.0987	9.18399	13.8826	17.5801	14.6528	10.7124	13.1408	9.64639	12.2918	12.5407	5906	A8KAH9	1:+:111542218-111716691	RAP1A	RAP1A, member of RAS oncogene family [Source:HGNC Symbol;Acc:HGNC:9855]
ENSG00000112996	6.28296	8.57966	3.82774	4.21432	4.67564	6.11553	6.7332	6.88526	4.25014	3.68089	10884	Q9NP92	5:+:44808925-44820428	MRPS30	mitochondrial ribosomal protein S30 [Source:HGNC Symbol;Acc:HGNC:8769]
ENSG00000280378	0.69494	0.21233	0.27494	1.05001	0.27135	0.70409	0.53279	0.38707	0.34042	0.50158	-	-	1:-:54033126-54034880	AL353898.3	-
ENSG00000112992	7.03372	9.0946	4.79028	6.27285	4.237	9.82379	10.7608	7.25498	14.3229	5.1841	23530	A0A024R0C3	5:+:43602692-43707405	NNT	nicotinamide nucleotide transhydrogenase [Source:HGNC Symbol;Acc:HGNC:7863]
ENSG00000247624	0.01692	0.01097	0.02272	0.02435	0.01376	0.03889	0.03427	0.02749	0.01172	0.02151	441009	-	4:-:14909961-15002045	CPEB2-AS1	CPEB2 antisense RNA 1 (head to head)
ENSG00000116478	55.5515	67.5238	58.6524	39.2729	57.3557	31.3212	43.5359	76.3078	40.4198	52.4062	3065	Q6IT96	1:+:32292086-32333635	HDAC1	histone deacetylase 1 [Source:HGNC Symbol;Acc:HGNC:4852]
ENSG00000215871	0	0	0	0	0	0.02108	0	0	0	0	-	-	1:-:100331804-100332617	AC104457.1	-
ENSG00000247627	1.4804	2.28794	0.47783	1.41335	2.69877	1.49562	1.21715	1.71295	2.86613	1.55595	100293090	-	5:-:134926660-134928036	MTND4P12	mitochondrially encoded NADH:ubiquinone oxidoreductase core subunit 4 pseudogene 12 [Source:HGNC Symbol;Acc:HGNC:42199]
ENSG00000223656	0.13707	0.04442	0.32208	0.09862	0.0446	0.03	0.12337	0.08247	0.0633	0.37747	100129320	-	1:+:99698242-99699178	HMGB3P10	high mobility group box 3 pseudogene 10 [Source:HGNC Symbol;Acc:HGNC:39302]
ENSG00000223657	0	0	0	0	0	0.12527	0	0	0	0	106480676	-	7:-:136938280-136938553	KRT8P51	keratin 8 pseudogene 51 [Source:HGNC Symbol;Acc:HGNC:48883]
ENSG00000223652	0.64056	2.19199	0.21502	0.79271	1.17554	1.12732	0.15567	0.0925	0.74546	0	-	-	5:-:123087248-123090299	AC106786.1	-
ENSG00000274709	0	0	0	0	0	0.12086	0	0	0	0	-	-	7:-:97013925-97014066	RF01778	-
ENSG00000223650	0.03285	0	0	0	0	0	0	0	0	0.02783	260337	-	X:+:74105572-74107958	UHRF2P1	ubiquitin like with PHD and ring finger domains 2 pseudogene 1 [Source:HGNC Symbol;Acc:HGNC:39565]
ENSG00000274701	0	0.05684	0	0	0	0	0	0	0.03038	0	-	-	8:+:94655911-94656208	RF00017	-
ENSG00000223658	0	1.68369	0.16468	0.16044	0.02902	2.11599	0.03011	0.16101	0.21626	0.09211	728819	P0DN25	2:-:43675151-43676322	C1GALT1C1L	C1GALT1-specific chaperone 1 like [Source:HGNC Symbol;Acc:HGNC:51617]
ENSG00000099866	0.69995	1.04785	0.19856	0.36884	0.32399	0.43699	0.51909	0.26693	0.55657	0.36025	8174	Q13477	19:+:489176-505342	MADCAM1	mucosal vascular addressin cell adhesion molecule 1 [Source:HGNC Symbol;Acc:HGNC:6765]
ENSG00000151150	1.41826	2.08569	1.20151	1.28801	0.26726	2.63625	2.13073	2.75894	0.98775	1.13735	288	Q12955	10:-:60026298-60733490	ANK3	ankyrin 3 [Source:HGNC Symbol;Acc:HGNC:494]
ENSG00000099864	1.14486	4.87816	1.43892	2.60716	1.92845	14.1602	0.23365	4.0158	12.1486	3.65815	5064	O75781	19:+:708939-748329	PALM	paralemmin [Source:HGNC Symbol;Acc:HGNC:8594]
ENSG00000270638	0.12679	0.11299	0.05852	0.23947	0.02063	0.50998	0.0214	0.15448	0.08783	0.09065	-	-	6:+:145735570-145737218	AL023806.1	-
ENSG00000270639	0	0.03973	0	0	0	0	0.04138	0	0	0	100420354	-	9:-:4768617-4769895	ECM1P1	extracellular matrix protein 1 pseudogene 1 [Source:HGNC Symbol;Acc:HGNC:49736]
ENSG00000099860	18.3074	11.7093	12.9953	11.8381	14.3548	5.88397	13.3307	11.156	18.4046	14.3949	4616	O75293	19:+:2476122-2478259	GADD45B	growth arrest and DNA damage inducible beta [Source:HGNC Symbol;Acc:HGNC:4096]
ENSG00000218996	0	0.05655	0	0.07848	0.08518	0.21489	0.10309	0.0315	0.06045	0.19409	101928788	-	6:+:150934968-150935566	ARL4AP5	ADP ribosylation factor like GTPase 4A pseudogene 5 [Source:HGNC Symbol;Acc:HGNC:52374]
ENSG00000270632	0	0.17956	0.124	0	0	0.03032	0	0	0	0	-	-	13:-:100198187-100198469	AL356575.1	-
ENSG00000021488	0.77824	1.35009	0.50334	0.65165	0.34382	1.36796	0.38043	0.64304	0.70757	0.19826	11136	P82251	19:-:32830509-32869766	SLC7A9	solute carrier family 7 member 9 [Source:HGNC Symbol;Acc:HGNC:11067]
ENSG00000106245	21.8891	26.3989	31.2671	18.1859	35.4485	17.7081	16.4904	25.3081	20.224	20.5757	8896	P41223	7:+:99408641-99419616	BUD31	BUD31 homolog [Source:HGNC Symbol;Acc:HGNC:29629]
ENSG00000106244	59.3084	88.7352	67.7584	37.7261	87.3453	55.8254	61.2071	75.1388	68.2799	51.0749	11333	Q13442	7:-:99392048-99408829	PDAP1	PDGFA associated protein 1 [Source:HGNC Symbol;Acc:HGNC:14634]
ENSG00000072210	3.68728	8.73531	2.15078	4.22407	2.32846	9.9566	5.85116	3.99928	4.33463	5.03514	224	P51648	17:+:19648136-19677598	ALDH3A2	aldehyde dehydrogenase 3 family member A2 [Source:HGNC Symbol;Acc:HGNC:403]
ENSG00000162105	0.12946	0.08074	0.0514	0.11017	0.0539	0.49316	0.59152	0.10302	0.0863	0.09377	22941	A6NHU9	11:-:70467856-71252577	SHANK2	SH3 and multiple ankyrin repeat domains 2 [Source:HGNC Symbol;Acc:HGNC:14295]
ENSG00000269303	0	0	0	0	0.07526	0	0	0	0	0	-	-	19:-:34998233-35000170	AC020907.3	-
ENSG00000269300	0.29201	0.58353	0.11436	0.36767	0.31672	0.30362	0.47637	0.1757	0.5057	0.24743	-	-	19:+:8821501-8824110	AC008734.1	-
ENSG00000266173	6.38689	3.6941	1.95009	2.77727	3.47752	4.08907	3.34245	3.39605	4.01921	2.59074	92335	Q7RTN6	17:-:63682336-63741986	STRADA	STE20-related kinase adaptor alpha [Source:HGNC Symbol;Acc:HGNC:30172]
ENSG00000269304	0.21916	0	0.19312	0	0	0.24286	0.24966	0.08901	0	0	2282	-	19:-:57826461-57826778	FKBP1AP1	FK506 binding protein 1A pseudogene 1 [Source:HGNC Symbol;Acc:HGNC:3714]
ENSG00000235173	4.16385	6.63319	3.96872	3.83893	3.75937	3.95512	4.11904	5.38132	6.69087	3.35247	51236	Q9BTY7	8:+:144137769-144140843	HGH1	HGH1 homolog [Source:HGNC Symbol;Acc:HGNC:24161]
ENSG00000212348	0.16133	0	0.32492	0	0.62992	0	0	0	0.08381	0.07689	106480134	-	8:+:74048677-74048784	RNU6-1300P	RNA, U6 small nuclear 1300, pseudogene [Source:HGNC Symbol;Acc:HGNC:48263]
ENSG00000100836	41.9172	42.2906	32.0906	38.6432	28.9782	45.4361	37.1758	32.4185	35.1733	27.705	8106	Q86U42	14:+:23321289-23326185	PABPN1	poly(A) binding protein nuclear 1 [Source:HGNC Symbol;Acc:HGNC:8565]
ENSG00000212342	0	0	0	0.06027	0	0	0	0	0.17408	0	-	-	8:+:130162972-130163127	RF00586	-
ENSG00000212344	0.25374	0	0	0.09128	0	0	0	0	0	0	106481441	-	3:-:128141875-128141977	RNU6-823P	RNA, U6 small nuclear 823, pseudogene [Source:HGNC Symbol;Acc:HGNC:47786]
ENSG00000236809	0.07312	0.2234	0.12623	0.39456	0.2855	0.42185	0.30673	0.02263	0.19537	0.2091	100419028	-	1:+:211417025-211417934	SNX25P1	sorting nexin 25 pseudogene 1 [Source:HGNC Symbol;Acc:HGNC:41509]
ENSG00000236801	13.2144	33.0543	14.2514	7.22	22.6771	6.86127	11.9662	9.91263	7.19957	7.88396	100270964	-	9:+:70217195-70217668	RPL24P8	ribosomal protein L24 pseudogene 8 [Source:HGNC Symbol;Acc:HGNC:36409]
ENSG00000236800	0	0	0	0	0	0	0	0	0	0.09916	-	-	10:-:48664199-48672424	AC068898.1	-
ENSG00000236804	0	0	0.0233	0	0.02259	0	0	0.05012	0.04808	0	100270905	-	1:-:119126539-119127291	RPS3AP12	ribosomal protein S3a pseudogene 12 [Source:HGNC Symbol;Acc:HGNC:35527]
ENSG00000236807	0.21985	0	0.02767	0.05932	0	0.13535	0.05565	0	0.11422	0.07859	-	-	19:+:44765148-44765464	AC092066.1	-
ENSG00000236806	0	0.17045	0	0	0	0.12953	0	0	0	0.04178	100270895	-	1:+:147223554-147224348	RPL7AP15	ribosomal protein L7a pseudogene 15 [Source:HGNC Symbol;Acc:HGNC:36873]
ENSG00000230197	0	0	0	0.20176	0	0	0	0	0.1554	0	-	-	17:+:19077775-19087878	AC007952.3	-
ENSG00000153790	2.60871	1.18306	1.89086	2.47482	0.953	2.09999	1.51042	2.74662	2.62335	1.76174	136895	Q8N865	7:-:25134697-25180356	C7orf31	chromosome 7 open reading frame 31 [Source:HGNC Symbol;Acc:HGNC:21722]
ENSG00000250874	0.05996	0	0	0	0	0	0	0	0	0	-	-	5:+:85663232-85664684	AC010595.1	-
ENSG00000228124	0.51679	0.2512	0.07435	0.19919	0	0.38179	0.42984	0.1799	0.11507	0.17594	-	-	6:+:89673469-89675783	AL096678.1	-
ENSG00000228127	0	0	0	0.01513	0	0	0	0	0	0	101928995	-	1:+:115919350-115931561	LINC01649	long intergenic non-protein coding RNA 1649
ENSG00000228121	0.02127	0.01034	0	0	0	0	0	0	0.06631	0	391044	-	1:+:58999676-59000494	PHBP3	prohibitin pseudogene 3 [Source:HGNC Symbol;Acc:HGNC:8915]
ENSG00000228120	0	0	0	0	0	0.12235	0.10901	0	0	0	-	-	21:-:43159066-43162277	AP001631.1	-
ENSG00000228123	0	0	0	0	0	0	0.03469	0	0	0	-	-	9:-:82431889-82432905	AL162726.2	-
ENSG00000243695	0.0121	0	0	0	0	0.14302	0	0	0	0.01153	-	-	9:-:39173794-39174513	AL353729.1	-
ENSG00000234409	1.13938	0.64657	1.28465	1.36498	0.36719	1.47673	0.97706	1.05685	2.66235	1.11731	388849	H7C350	22:-:20148427-20151065	CCDC188	coiled-coil domain containing 188 [Source:HGNC Symbol;Acc:HGNC:51899]
ENSG00000142765	37.4205	22.9047	31.7391	26.7829	22.8466	13.7292	18.4132	37.2209	14.9721	20.9321	84958	Q8IYJ3	1:+:27342020-27353937	SYTL1	synaptotagmin like 1 [Source:HGNC Symbol;Acc:HGNC:15584]
ENSG00000250878	0.22739	0.02537	0.04505	0.18506	0.04003	0.04039	0.10569	0	0.06197	0.18478	121952	A6NDL7	13:+:102880099-102896033	METTL21EP	methyltransferase like 21E, pseudogene
ENSG00000113643	16.4377	22.0354	14.6353	14.9424	24.6168	21.9883	19.8005	18.6685	14.6774	19.7767	5917	P54136	5:+:168486445-168519299	RARS	arginyl-tRNA synthetase [Source:HGNC Symbol;Acc:HGNC:9870]
ENSG00000113645	1.09543	2.35009	1.09444	1.8326	1.93355	3.21409	2.79447	1.33246	1.40864	1.64341	23286	Q8IX03	5:+:168291651-168472303	WWC1	WW and C2 domain containing 1 [Source:HGNC Symbol;Acc:HGNC:29435]
ENSG00000113649	7.88482	6.9082	7.53565	11.1066	4.10362	14.8274	15.5246	7.58777	9.39166	8.20533	10915	O14776	5:+:146447311-146511961	TCERG1	transcription elongation regulator 1 [Source:HGNC Symbol;Acc:HGNC:15630]
ENSG00000113648	9.18377	13.4273	8.56366	8.4463	11.0508	11.9565	10.9734	8.0689	7.50604	7.43605	9555	O75367	5:-:135333900-135399914	H2AFY	H2A histone family member Y [Source:HGNC Symbol;Acc:HGNC:4740]
ENSG00000169432	0.27642	0.03328	0.06448	0.22511	0.03218	0.43402	0.17397	0.22315	0.27536	0.08703	6335	Q15858	2:-:166195185-166376001	SCN9A	sodium voltage-gated channel alpha subunit 9 [Source:HGNC Symbol;Acc:HGNC:10597]
ENSG00000169435	6.14356	11.0537	7.70147	2.09104	6.25355	1.9719	6.97631	2.225	4.1056	3.43848	166824	Q6ZTQ3	4:-:73571550-73620631	RASSF6	Ras association domain family member 6 [Source:HGNC Symbol;Acc:HGNC:20796]
ENSG00000264769	0.9903	0.60171	0.12466	0.75148	0.3172	0.88402	0.95575	0.56978	1.49526	0.42776	-	-	17:+:81922899-81924511	AC145207.8	-
ENSG00000169436	11.9815	4.33512	4.31029	3.22281	4.85906	20.347	17.2074	14.6356	33.5016	6.67961	169044	Q8NFW1	8:-:138588235-138914006	COL22A1	collagen type XXII alpha 1 chain [Source:HGNC Symbol;Acc:HGNC:22989]
ENSG00000169439	3.80076	2.86036	3.65153	6.06478	4.46567	5.76804	8.68307	6.55618	23.4761	4.86806	6383	A0A024R9D1	8:+:96493351-96611780	SDC2	syndecan 2 [Source:HGNC Symbol;Acc:HGNC:10659]
ENSG00000241229	0	0	0	0.19452	0.08797	0	0	0	0	0	106480510	-	20:+:44007248-44007537	RN7SL443P	RNA, 7SL, cytoplasmic 443, pseudogene [Source:HGNC Symbol;Acc:HGNC:46459]
ENSG00000189030	0.1031	0.20045	0	0.05563	0.10064	0	0.03915	0.15353	0	0.03685	391104	Q6RSH7	1:-:156298624-156299299	VHLL	VHL like [Source:HGNC Symbol;Acc:HGNC:30666]
ENSG00000262089	6.27336	4.12342	1.71367	1.91875	4.53707	1.75125	2.21172	1.07277	1.3987	2.30006	-	-	17:-:6994642-6995189	AC040977.1	-
ENSG00000111647	2.54132	1.44906	1.48382	2.30783	1.22623	2.27628	2.44661	2.2532	2.42444	2.15017	23074	A0JNW5	12:-:100028455-100142848	UHRF1BP1L	UHRF1 binding protein 1 like [Source:HGNC Symbol;Acc:HGNC:29102]
ENSG00000111641	19.1387	21.4627	26.5285	14.5672	15.4946	12.5504	14.5068	34.0076	12.2946	31.9385	4839	P46087	12:-:6556863-6568691	NOP2	NOP2 nucleolar protein [Source:HGNC Symbol;Acc:HGNC:7867]
ENSG00000111640	910.24	1613.18	1368.93	537.146	1517.65	876.299	1301.48	1554.84	771.701	1654.82	2597	V9HVZ4	12:+:6533927-6538374	GAPDH	glyceraldehyde-3-phosphate dehydrogenase [Source:HGNC Symbol;Acc:HGNC:4141]
ENSG00000111642	19.2466	15.8349	15.7248	15.9609	12.5033	19.3634	16.9304	35.4672	18.2492	14.7831	1108	Q14839	12:-:6570082-6614524	CHD4	chromodomain helicase DNA binding protein 4 [Source:HGNC Symbol;Acc:HGNC:1919]
ENSG00000267227	0	0.02763	0.05725	0	0	0	0.01439	0	0.1772	0	-	-	17:-:15748703-15749315	AC005324.6	-
ENSG00000267226	0.28102	0.30822	0.5152	0.40438	0.17585	0.15615	0.15322	0.10925	0.26205	0.17172	101927322	-	18:-:58670009-58671877	AC104971.1	uncharacterized LOC101927322
ENSG00000267225	0.04626	0	0.06211	0	0	0	0.10929	0	0	0.04409	107985140	-	18:+:57027832-57038845	WDR7-OT1	WDR7 overlapping transcript 1 [Source:HGNC Symbol;Acc:HGNC:45131]
ENSG00000267224	0.18735	0	0.07547	0.4246	0	0	0	0	0	0	-	-	19:+:56535299-56535763	AC005498.1	-
ENSG00000267223	0	0	0	0.04477	0	0.08172	0	0	0	0	-	-	19:-:30219666-30228715	AC005597.1	-
ENSG00000267222	0.20378	0	0.10261	0.13745	0.01243	0.06273	0	0	0.05294	0	-	-	17:+:42495867-42496550	AC107993.1	-
ENSG00000103569	0.29622	0.48694	1.68951	3.17658	0.49157	5.27334	1.39884	0.58622	5.7082	1.59671	366	O43315	15:+:58138169-58185911	AQP9	aquaporin 9 [Source:HGNC Symbol;Acc:HGNC:643]
ENSG00000142494	0.95052	2.18427	0.29453	0.93706	0.51003	0.48765	0.97327	0.16003	0.48433	1.34898	55244	Q96FL8	17:+:19495385-19579034	SLC47A1	solute carrier family 47 member 1 [Source:HGNC Symbol;Acc:HGNC:25588]
ENSG00000215325	0.05602	0	0	0	0	0.02759	0.02836	0	0.01455	0	455	-	5:+:145228811-145230054	ASS1P10	argininosuccinate synthetase 1 pseudogene 10 [Source:HGNC Symbol;Acc:HGNC:760]
ENSG00000267228	0	0.02371	0.34385	0.11581	1.09513	0.33152	0.28646	0.49657	0.38519	0	-	-	18:-:47108188-47176345	AC012254.2	-
ENSG00000254016	0.16437	0.21972	0.2276	0.06652	0.06017	0.06072	0.14563	0.11126	0.10674	0.05876	106479037	-	12:+:8227734-8231764	ALG1L10P	asparagine-linked glycosylation 1-like 10, pseudogene [Source:HGNC Symbol;Acc:HGNC:44379]
ENSG00000263935	0	0	0	0	0	0	0.09071	0	0.11635	0	106480301	-	18:-:8688022-8688410	TOMM20P3	TOMM20 pseudogene 3 [Source:HGNC Symbol;Acc:HGNC:50520]
ENSG00000263934	1.38339	0.92081	0.57733	0.22866	0.04866	0.19642	0.35335	0.12148	0.2331	0.24949	780851	-	17:+:19188016-19188714	SNORD3A	small nucleolar RNA, C/D box 3A
ENSG00000114030	9.89808	6.68726	6.11128	8.12247	6.41088	9.17208	8.74599	10.7925	7.94873	7.10658	3836	P52294	3:-:122421949-122514945	KPNA1	karyopherin subunit alpha 1 [Source:HGNC Symbol;Acc:HGNC:6394]
ENSG00000254017	0.08323	0	0.26542	0.08234	0.32499	0.12981	0.27391	0.1277	0.03603	0.13224	3499	-	9:+:5113549-5114804	IGHEP2	immunoglobulin heavy constant epsilon P2 (pseudogene) [Source:HGNC Symbol;Acc:HGNC:5524]
ENSG00000270445	0.10371	0.27726	0.02611	0.47569	0	0.05108	0.52507	0	0.32328	0.12358	-	-	12:-:123441517-123441852	AC145423.1	-
ENSG00000263938	0.01123	0	0	0	0	0	0	0	0.09332	0	-	-	17:+:58965952-58966727	AC100832.2	-
ENSG00000261687	0.21288	0.27063	0.08245	0.14138	0.2078	0.46777	0.64666	0.15961	0.39134	0.32781	-	-	15:-:43184079-43185141	AC068724.1	-
ENSG00000073331	4.36746	2.72728	2.15178	3.99799	2.28312	5.5504	4.29499	3.98371	4.08496	3.31167	80216	Q96QP1	4:+:112285509-112442620	ALPK1	alpha kinase 1 [Source:HGNC Symbol;Acc:HGNC:20917]
ENSG00000156313	1.35488	1.32323	1.17908	1.65975	0.61409	0.85115	1.74675	1.16219	1.05127	0.94562	6103	Q92834	X:-:38269163-38327564	RPGR	retinitis pigmentosa GTPase regulator [Source:HGNC Symbol;Acc:HGNC:10295]
ENSG00000039537	0.01287	0.00715	0.0074	0.06349	0.09331	0.01449	0	0	0	0.00701	729	P13671	5:-:41142234-41261438	C6	complement C6 [Source:HGNC Symbol;Acc:HGNC:1339]
ENSG00000261689	0	0	0.05476	0	0	0	0	0	0	0	100129351	-	16:-:35389203-35390003	AGGF1P4	angiogenic factor with G-patch and FHA domains 1 pseudogene 4 [Source:HGNC Symbol;Acc:HGNC:38054]
ENSG00000254013	0.36665	0.22812	0.17723	0.12662	0.14316	0.14446	0.10395	0.23826	0.12191	0.01398	29778	-	8:+:30027713-30028900	MAP2K1P1	mitogen-activated protein kinase kinase 1 pseudogene 1 [Source:HGNC Symbol;Acc:HGNC:6841]
ENSG00000262332	0.04822	0.0625	0	0	0	0.17416	0	0	0.0334	0	-	-	16:+:16223027-16224261	AC136624.1	-
ENSG00000262333	3.11063	4.82426	1.6811	2.3037	2.43096	4.7623	2.81722	1.8771	2.33171	1.29567	440396	-	17:+:2306761-2307715	HNRNPA1P16	heterogeneous nuclear ribonucleoprotein A1 pseudogene 16 [Source:HGNC Symbol;Acc:HGNC:39134]
ENSG00000109220	9.95421	6.355	7.30858	8.15351	9.48462	14.0827	7.16132	8.61168	10.8376	12.066	26511	Q9UKJ5	4:-:54009789-54064690	CHIC2	cysteine rich hydrophobic domain 2 [Source:HGNC Symbol;Acc:HGNC:1935]
ENSG00000262339	0.02774	0.20229	0.08382	0.04491	0.09479	0.02733	0.1826	0.06009	0.04324	0.06612	-	-	17:+:82978525-82981738	AC130371.1	-
ENSG00000225724	0.02653	0.62925	0.02137	0	0	0.0209	0.04298	0	0.05513	0.04046	100736411	-	22:+:22339573-22341214	ASH2LP3	ASH2 like histone lysine methyltransferase complex subunit pseudogene 3 [Source:HGNC Symbol;Acc:HGNC:53060]
ENSG00000012048	1.6528	4.54473	1.88026	1.65687	6.40546	2.20436	3.07929	2.44217	3.45644	1.66143	672	P38398	17:-:43044295-43170245	BRCA1	BRCA1, DNA repair associated [Source:HGNC Symbol;Acc:HGNC:1100]
ENSG00000225726	0.84075	0.27824	0.05404	0.44403	0.66355	1.0396	0.79698	0.30998	0.35316	0.15347	-	-	7:-:77071751-77072237	AC007000.2	-
ENSG00000225720	1.67426	0.87337	1.56268	2.36516	1.0497	0.41565	3.0047	0.14742	2.17813	4.48959	-	-	22:+:39091586-39092855	AL031846.1	-
ENSG00000225721	0.6491	0.63103	0.76835	0.9832	0.67809	0.59451	1.38371	0.91266	1.20693	0.4885	-	-	1:-:44759037-44775810	AL592166.1	-
ENSG00000264663	0	0	0	0.07204	0	0	0.11829	0	0.05202	0.03182	100418811	-	17:-:39835037-39836080	KRT8P34	keratin 8 pseudogene 34 [Source:HGNC Symbol;Acc:HGNC:39868]
ENSG00000263680	0.16733	0.27451	0.38968	2.0429	0.26543	0.04121	0.14825	0.11326	0.36947	0	-	-	17:+:72425939-72428852	AC007639.1	-
ENSG00000229656	0.05842	0.0142	0.14707	0.05517	0	0.04316	0.05915	0.13445	0.15175	0.02088	101929475	-	10:+:32958845-33082102	ITGB1-DT	ITGB1 divergent transcript [Source:HGNC Symbol;Acc:HGNC:53718]
ENSG00000229657	0.031	0.06028	0	0.5688	0	0	0.26683	0	0.25771	0	-	-	1:+:204946608-204947169	AL391822.1	-
ENSG00000149716	4.07581	5.32651	1.45213	8.5085	3.07121	2.24666	3.34043	1.93205	5.4735	3.28612	220064	A0A024R5H3	11:-:69653076-69675416	ORAOV1	oral cancer overexpressed 1 [Source:HGNC Symbol;Acc:HGNC:17589]
ENSG00000266208	5.54563	8.08079	3.08352	3.67723	3.78493	7.6099	6.88757	7.42537	7.5217	6.78949	-	-	17:+:40360655-40364693	AC080112.1	-
ENSG00000184254	2.08432	1.23837	1.65671	7.12307	1.03131	1.28895	2.79825	3.38689	1.50553	13.9328	220	P47895	15:+:100877714-100916626	ALDH1A3	aldehyde dehydrogenase 1 family member A3 [Source:HGNC Symbol;Acc:HGNC:409]
ENSG00000259316	0.23058	0.00773	0.01334	0	0.01294	0.05482	0.20127	0.01722	0	0	-	-	15:-:64181180-64381440	AC087632.1	-
ENSG00000204338	0.56574	1.0914	0.91691	0.8777	0.60403	0.1219	0.86824	0.54092	0.34904	0.38341	1590	-	6:+:32005636-32008451	CYP21A1P	cytochrome P450 family 21 subfamily A member 1, pseudogene
ENSG00000251168	0.08859	0	0	0	0	0	0	0	0	0.0563	-	-	5:+:7924292-7925398	AC025174.1	-
ENSG00000264660	0.16834	0	0	0.01514	0	0	0	0.2279	0.21865	0	-	-	17:+:20963722-20980238	AC107926.1	-
ENSG00000184258	0	0	0	0	0	0.01391	0.05721	0	0	0	1038	P51861	X:-:140782405-140784871	CDR1	cerebellar degeneration related protein 1 [Source:HGNC Symbol;Acc:HGNC:1798]
ENSG00000134612	0	0	0	0.01501	0	0	0	0	0.01445	0	219595	Q9HBA9	11:+:89639227-89698718	FOLH1B	folate hydrolase 1B [Source:HGNC Symbol;Acc:HGNC:13636]
ENSG00000163170	3.96107	8.7213	4.05291	2.27301	4.31392	3.9099	4.65095	3.28847	2.77927	3.71805	388962	Q53S33	2:-:74135398-74147994	BOLA3	bolA family member 3 [Source:HGNC Symbol;Acc:HGNC:24415]
ENSG00000163171	5.24654	2.39113	7.52944	5.4662	5.79648	4.50084	14.0692	9.96895	13.4927	4.10434	10602	Q9UKI2	2:-:37641882-37738468	CDC42EP3	CDC42 effector protein 3 [Source:HGNC Symbol;Acc:HGNC:16943]
ENSG00000187783	0.02208	0.07511	0.02223	2.55223	0.09697	0.02446	0	0.03586	0.06881	0.0342	643236	A0PK05	10:+:44911200-44937002	TMEM72	transmembrane protein 72 [Source:HGNC Symbol;Acc:HGNC:31658]
ENSG00000008226	1.13048	0.26815	1.86233	2.66788	1.04947	0.98593	0.78076	0.71175	0.21387	0.34959	9940	Q9Y238	3:+:38039205-38124025	DLEC1	deleted in lung and esophageal cancer 1 [Source:HGNC Symbol;Acc:HGNC:2899]
ENSG00000166529	5.16589	7.42032	5.12029	3.18082	4.47846	5.50154	6.50044	2.87015	5.21546	4.38893	7589	Q9Y5A6	7:+:100049774-100065038	ZSCAN21	zinc finger and SCAN domain containing 21 [Source:HGNC Symbol;Acc:HGNC:13104]
ENSG00000166526	3.86432	9.5839	4.49323	2.91382	6.89061	6.20011	5.29041	5.85507	5.68252	4.18743	7551	P17036	7:-:100064033-100082548	ZNF3	zinc finger protein 3 [Source:HGNC Symbol;Acc:HGNC:13089]
ENSG00000166527	0.56692	0.50065	0.15254	0.45305	0.57453	0.18757	1.03417	0.12655	1.41198	1.4934	338339	Q8WXI8	12:+:8509475-8522366	CLEC4D	C-type lectin domain family 4 member D [Source:HGNC Symbol;Acc:HGNC:14554]
ENSG00000182362	4.3582	20.8375	11.5694	4.07917	12.137	4.28819	4.21775	6.74594	8.23544	5.2437	54059	P58557	21:+:46286337-46297751	YBEY	ybeY metallopeptidase (putative) [Source:HGNC Symbol;Acc:HGNC:1299]
ENSG00000166523	2.08977	2.2379	2.01032	3.56355	1.14462	0.90701	3.33251	0.6934	6.29751	4.52938	26253	Q9ULY5	12:-:8533305-8540963	CLEC4E	C-type lectin domain family 4 member E [Source:HGNC Symbol;Acc:HGNC:14555]
ENSG00000225891	0.39523	0.3362	0.13267	0.42655	0.24113	0	0.4002	0.3032	0.20534	0.31397	-	-	1:-:26462756-26467282	AL513365.2	-
ENSG00000114698	1.71058	1.22418	1.35942	4.61752	0.7162	2.76902	2.09729	0.85934	4.55276	3.22001	57088	Q9NRQ2	3:-:146192339-146251179	PLSCR4	phospholipid scramblase 4 [Source:HGNC Symbol;Acc:HGNC:16497]
ENSG00000244432	0.39343	0	0	0.06066	0	0	0	0	0	0	100271520	-	12:-:68001394-68001548	RPL39P28	ribosomal protein L39 pseudogene 28 [Source:HGNC Symbol;Acc:HGNC:35619]
ENSG00000229384	0	0	0	0	0	0	0	0.10483	0	0	646577	-	X:+:36211096-36211635	HMGB1P16	high mobility group box 1 pseudogene 16 [Source:HGNC Symbol;Acc:HGNC:39098]
ENSG00000229382	0	0.15642	0	0	0	0	0	0	0	0	-	-	21:+:45336707-45338665	BX322557.1	-
ENSG00000229380	0	0.20728	0	0.23012	0	0.36005	0.15422	0.13196	0.30068	0.05807	101927000	-	7:+:561958-565619	AC147651.2	uncharacterized LOC101927000
ENSG00000260796	0.46784	0.90964	0.2112	0.6442	0.33071	0.66742	0.5064	0.15725	0.43584	0.33833	-	-	16:-:28820570-28822033	AC145285.3	-
ENSG00000238405	0.1502	0.07301	0.68066	1.45891	0.14662	1.10963	0.22813	1.22003	0.70231	0.50113	106480358	-	10:-:46807458-46807573	RNA5SP311	RNA, 5S ribosomal pseudogene 311 [Source:HGNC Symbol;Acc:HGNC:43211]
ENSG00000260792	0.12099	0.03995	0	0.09855	0.02674	0.01799	0.04623	0	0.07591	0.01741	101929634	-	14:-:104661120-104665558	LINC02280	long intergenic non-protein coding RNA 2280
ENSG00000260793	4.26487	7.93027	2.20196	3.75233	1.58075	2.03439	2.10883	1.52872	1.62864	2.91398	-	-	17:+:44221401-44223710	AC003102.1	-
ENSG00000184788	0	0.0674	0.00623	0.00534	0.00242	0.00244	0.01003	0.01207	0.00643	0.01298	340562	Q86VE3	X:-:85092287-85243961	SATL1	spermidine/spermine N1-acetyl transferase like 1 [Source:HGNC Symbol;Acc:HGNC:27992]
ENSG00000184786	4.21646	3.23798	1.55013	3.00029	1.94949	3.07496	2.89559	2.51502	2.19922	1.45786	6991	Q8IZS6	6:-:169740114-169751587	TCTE3	t-complex-associated-testis-expressed 3 [Source:HGNC Symbol;Acc:HGNC:11695]
ENSG00000184787	28.7053	35.402	22.3183	29.3675	22.2911	28.4252	23.1848	23.6728	31.9098	17.3519	7327	P60604	21:-:44768580-44802019	UBE2G2	ubiquitin conjugating enzyme E2 G2 [Source:HGNC Symbol;Acc:HGNC:12483]
ENSG00000184785	1.66745	0.70575	0.90814	2.00157	0.40969	0.88828	0.7351	0.38698	2.6873	1.84363	644538	Q96HG1	X:+:134990938-134992473	SMIM10	small integral membrane protein 10 [Source:HGNC Symbol;Acc:HGNC:41913]
ENSG00000272256	0.47852	0.33399	0.88965	0.92694	0.19164	0.18129	0.3106	0.17275	0.43347	0.72518	-	-	8:+:30082758-30083467	AC044849.1	-
ENSG00000260798	0	0	0	0	0.03026	0.03054	0	0	0	0	-	-	16:-:68814330-68823526	AC099314.1	-
ENSG00000260799	0	0.02945	0.08541	0.05231	0.14193	0.02387	0	0.07873	0	0	102724430	-	15:-:42800968-42802405	KRT8P50	keratin 8 pseudogene 50 [Source:HGNC Symbol;Acc:HGNC:48346]
ENSG00000231465	0.16818	0	0	0	0	0	0	0	0	0	-	-	9:+:122471358-122475817	AL359636.2	-
ENSG00000259256	0	0	0	0	0	0.06372	0	0	0	0	105371964	-	18:-:3347776-3350559	LINC01895	long intergenic non-protein coding RNA 1895 [Source:HGNC Symbol;Acc:HGNC:52714]
ENSG00000181552	0	0	0	0.12592	0	0	0	0	0.04041	0	64184	P56851	14:+:20768427-20770948	EDDM3B	epididymal protein 3B [Source:HGNC Symbol;Acc:HGNC:19223]
ENSG00000259254	0	0	0.05101	0.07288	0.14832	0.01663	0	0.12799	0	0	-	-	15:+:40642933-40646857	AC022405.1	-
ENSG00000264666	0.18448	0.37862	0.20642	0	0.24011	0.26248	0.24907	0.3774	0	0.25402	-	-	17:+:17591428-17610485	AC020558.1	-
ENSG00000181555	8.76852	4.6207	5.00195	7.40307	4.5774	5.11434	5.6129	5.69047	6.51986	5.89016	29072	Q9BYW2	3:-:47016429-47163967	SETD2	SET domain containing 2 [Source:HGNC Symbol;Acc:HGNC:18420]
ENSG00000259251	0.10822	0.25863	0.11806	0.0584	0.05282	0.06662	0.05479	0.09279	0.02343	0	-	-	15:+:62060503-62062434	AC104590.1	-
ENSG00000259250	2.58776	2.51572	5.45477	2.51526	2.55745	3.29312	1.33456	3.72522	1.98743	2.26763	-	-	15:+:58587507-58591676	AC018904.1	-
ENSG00000119737	3.20043	2.13028	0.8213	1.77813	0.61116	3.00643	2.84445	1.55687	1.85747	1.07977	10936	O95800	2:-:53852913-53859989	GPR75	G protein-coupled receptor 75 [Source:HGNC Symbol;Acc:HGNC:4526]
ENSG00000168476	20.1758	20.5522	25.7498	18.3349	24.8287	33.4573	25.0698	43.9893	33.8391	31.4183	80346	Q9H6H4	8:-:22138020-22141951	REEP4	receptor accessory protein 4 [Source:HGNC Symbol;Acc:HGNC:26176]
ENSG00000168477	0.92118	0.586	1.18373	3.50546	0.48989	0.22794	0.70183	0.73436	0.76655	1.99013	7148	Q9Y464	6:-:32041154-32115334	TNXB	tenascin XB [Source:HGNC Symbol;Acc:HGNC:11976]
ENSG00000259258	0	0.09516	0.09857	0.14085	0	0.06428	0.2643	0.10601	0.0339	0.15551	-	-	15:+:65105534-65105800	AC013553.1	-
ENSG00000112697	32.5456	30.8791	37.4362	27.8826	36.7296	50.5068	43.7063	56.1969	46.7618	27.7501	55754	Q9NV96	6:-:75252924-75284968	TMEM30A	transmembrane protein 30A [Source:HGNC Symbol;Acc:HGNC:16667]
ENSG00000112695	30.8124	48.3996	34.1287	21.5773	57.0407	34.7709	38.4652	37.3567	27.8859	28.7371	1347	P14406	6:-:75237675-75250323	COX7A2	cytochrome c oxidase subunit 7A2 [Source:HGNC Symbol;Acc:HGNC:2288]
ENSG00000112699	4.25054	2.8768	5.68082	4.83637	5.61329	3.22589	4.64012	3.41972	2.75723	5.24623	2762	O60547	6:-:1623806-2245692	GMDS	GDP-mannose 4,6-dehydratase [Source:HGNC Symbol;Acc:HGNC:4369]
ENSG00000182093	2.63479	4.297	1.45848	2.45281	1.89418	3.36729	1.51569	2.09476	3.10256	1.23117	7485	O00258	21:+:39380244-39428528	WRB	tryptophan rich basic protein [Source:HGNC Symbol;Acc:HGNC:12790]
ENSG00000182095	13.9155	14.2139	10.4987	11.6043	8.33006	15.7022	13.8036	14.4533	15.4032	10.8502	84629	A3KMH2	7:-:5306790-5425414	TNRC18	trinucleotide repeat containing 18 [Source:HGNC Symbol;Acc:HGNC:11962]
ENSG00000108578	10.2612	14.3711	16.5004	7.60658	22.8943	10.3435	11.2918	16.5732	14.73	9.41396	642	Q13867	17:-:30248195-30292056	BLMH	bleomycin hydrolase [Source:HGNC Symbol;Acc:HGNC:1059]
ENSG00000186860	0	0.13046	0	0	0	0	0	0	0	0	83902	Q9BYP8	17:-:41314917-41315695	KRTAP17-1	keratin associated protein 17-1 [Source:HGNC Symbol;Acc:HGNC:18917]
ENSG00000186787	1.32119	1.43922	1.08103	1.17762	1.95181	1.66742	0.89585	1.57781	0.99897	0.98956	474343	Q9BPZ2	X:-:57118551-57121546	SPIN2B	spindlin family member 2B [Source:HGNC Symbol;Acc:HGNC:33147]
ENSG00000260240	0	0.01296	0.02685	0	0.02603	0	0	0	0	0.01271	644649	-	16:-:59709993-59755026	APOOP5	apolipoprotein O pseudogene 5 [Source:HGNC Symbol;Acc:HGNC:48743]
ENSG00000260242	0	0	0	0	0	0	0	0	0.0524	0	-	-	16:-:18002806-18173063	AC091489.1	-
ENSG00000254561	0.00779	0.01324	0.0196	0	0	0	0	0.01265	0.00404	0.01299	105369520	-	11:+:119608423-119659284	AP003393.1	uncharacterized LOC105369520
ENSG00000260246	0	0.18973	0	0	0	0.06991	0.21559	0	0.14749	0	-	-	1:-:109693117-109693742	AC000032.1	-
ENSG00000254565	0	0	0	0	0	0	0.03429	0	0	0	100873349	-	11:-:103406213-103407241	MTND2P26	mitochondrially encoded NADH:ubiquinone oxidoreductase core subunit 2 pseudogene 26 [Source:HGNC Symbol;Acc:HGNC:42127]
ENSG00000119514	3.96006	2.55934	2.03873	8.27496	0.97048	1.32396	2.42954	2.96251	1.30715	4.59828	79695	Q8IXK2	9:+:98807699-98850081	GALNT12	polypeptide N-acetylgalactosaminyltransferase 12 [Source:HGNC Symbol;Acc:HGNC:19877]
ENSG00000199870	0	0	0	0.09218	0.08337	0	0	0.0925	0.17749	0	-	-	7:-:75353885-75353986	RF00019	-
ENSG00000227769	0.03656	0	0	0	0.00446	0.01125	0.01851	0.00247	0	0	-	-	2:+:215004782-215085488	AC072062.1	-
ENSG00000227766	110.794	118.669	121.885	230.464	162.85	158.461	163.587	104.259	141.349	183.868	353003	-	6:-:29942075-29943067	HCG4P5	HLA complex group 4 pseudogene 5 [Source:HGNC Symbol;Acc:HGNC:22925]
ENSG00000227764	0	0	0.02915	0	0	0	0	0	0	0	105748977	-	1:+:211639695-211654581	LINC01693	long intergenic non-protein coding RNA 1693 [Source:HGNC Symbol;Acc:HGNC:52478]
ENSG00000227765	0.61253	0.47969	1.13089	0.38562	0.33218	0.36872	0.44795	1.45578	1.20222	1.13537	391722	-	4:-:184299129-184299640	MYL12BP2	myosin light chain 12B pseudogene 2 [Source:HGNC Symbol;Acc:HGNC:51650]
ENSG00000227762	0	0.11226	0	0	0	0	0	0	0	0	441066	-	5:+:99532628-99534611	GUSBP8	glucuronidase, beta pseudogene 8 [Source:HGNC Symbol;Acc:HGNC:42322]
ENSG00000258610	0	0	0	0.14344	0.34204	0	0	0	0	0.40313	-	-	14:+:76778952-76782249	AF111169.1	-
ENSG00000074527	4.15086	4.29958	3.14824	8.57587	2.88022	22.977	4.70701	8.00812	7.36587	7.34363	59277	Q9HB63	12:-:95657807-95791152	NTN4	netrin 4 [Source:HGNC Symbol;Acc:HGNC:13658]
ENSG00000258613	1.1904	0.15781	1.6892	0.99274	0.77468	0	0.18263	0.09767	0.24363	0.44703	145370	-	14:-:65266638-65267690	RPL21P7	ribosomal protein L21 pseudogene 7 [Source:HGNC Symbol;Acc:HGNC:19772]
ENSG00000258616	0.03808	0	0	0	0	0	0.03084	0	0	0.02904	105370479	-	14:-:45706250-45715952	LINC02303	long intergenic non-protein coding RNA 2303 [Source:HGNC Symbol;Acc:HGNC:53222]
ENSG00000050130	7.94256	3.16762	3.1018	8.49194	3.21975	3.31606	6.1383	5.70649	4.94009	7.53508	51528	B3KPC2	14:+:59484443-59505410	JKAMP	JNK1/MAPK8 associated membrane protein [Source:HGNC Symbol;Acc:HGNC:20184]
ENSG00000154269	0.22872	0.38149	0.91681	0.55419	0.50345	1.4092	1.90955	0.63871	0.16776	0.58569	5169	O14638	6:+:131628442-131747418	ENPP3	ectonucleotide pyrophosphatase/phosphodiesterase 3 [Source:HGNC Symbol;Acc:HGNC:3358]
ENSG00000169981	0.88326	0.89366	2.10512	2.0795	1.89685	1.0956	1.47074	0.99557	1.99531	1.56858	7584	P13682	3:+:44648727-44660791	ZNF35	zinc finger protein 35 [Source:HGNC Symbol;Acc:HGNC:13099]
ENSG00000154262	0.80707	0.12568	0.15809	0.75542	0.14963	0.43964	0.11407	0.09601	0.17271	0.31572	23460	Q8N139	17:-:69078702-69141888	ABCA6	ATP binding cassette subfamily A member 6 [Source:HGNC Symbol;Acc:HGNC:36]
ENSG00000154263	0.6364	0.19346	0.33088	0.60852	0.14772	1.03933	0.3201	0.20318	0.16047	0.73312	10349	Q8WWZ4	17:-:69147214-69244846	ABCA10	ATP binding cassette subfamily A member 10 [Source:HGNC Symbol;Acc:HGNC:30]
ENSG00000154265	3.17002	1.18559	2.46627	3.1018	1.3417	12.4536	2.55691	2.10955	1.88428	3.02375	23461	Q8WWZ7	17:-:69244311-69327244	ABCA5	ATP binding cassette subfamily A member 5 [Source:HGNC Symbol;Acc:HGNC:35]
ENSG00000227498	0	0	0	0	0	0	0.0461	0	0	0	-	-	3:-:34524818-34543880	AC018359.1	-
ENSG00000187258	0.10751	0.0285	0.00984	0	0.05724	0.18292	0	0.04234	0.06093	0	387129	A0A090N8Z1	7:+:34658239-34878332	NPSR1	neuropeptide S receptor 1 [Source:HGNC Symbol;Acc:HGNC:23631]
ENSG00000180209	0.29584	0.27246	0.53312	0.10082	0.18239	0.49079	0.27591	0.07588	0.1537	0.17069	29895	A0A024QZG6	16:+:30370934-30377991	MYLPF	myosin light chain, phosphorylatable, fast skeletal muscle [Source:HGNC Symbol;Acc:HGNC:29824]
ENSG00000274367	0.02089	0.04062	0	0.15783	0.14275	0.26752	0	0.40726	0.06512	0.07966	-	-	16:-:2981175-2981591	AC004233.4	-
ENSG00000164961	10.3159	6.8634	7.88356	9.52961	7.72533	9.42058	10.1856	10.5886	11.1939	8.79395	9897	Q12768	8:-:125024260-125091840	WASHC5	WASH complex subunit 5 [Source:HGNC Symbol;Acc:HGNC:28984]
ENSG00000187257	5.4124	4.12053	3.78628	4.31343	3.64301	4.59065	7.4342	5.29224	6.49943	5.34729	222194	Q6PCB5	7:+:77696443-77783022	RSBN1L	round spermatid basic protein 1 like [Source:HGNC Symbol;Acc:HGNC:24765]
ENSG00000227494	0.21663	0	0	0	0	0	0	0	0	0	107133502	-	Y:+:18481087-18487400	USP9YP14	ubiquitin specific peptidase 9, Y-linked pseudogene 14 [Source:HGNC Symbol;Acc:HGNC:38748]
ENSG00000274364	0.23933	0	0.26512	0.18081	0.21026	0.58936	0.24234	0	0	0.22814	-	-	20:+:31535263-31535626	AL110115.1	-
ENSG00000164967	14.4954	14.8984	12.5408	12.7769	31.1109	13.1782	11.4869	7.95747	9.84775	9.76456	138716	Q8N5L8	9:-:34610486-34612104	RPP25L	ribonuclease P/MRP subunit p25 like [Source:HGNC Symbol;Acc:HGNC:19909]
ENSG00000271788	1.39643	1.39933	1.04929	0.85788	0.39846	1.22739	0.68524	1.1401	0.36833	0.62462	-	-	5:-:43006733-43007543	AC008875.1	-
ENSG00000282989	0.12099	0	0.09748	0.05223	0	0.04767	0	0	0.05029	0.02307	-	-	8:-:101871830-101872549	AP001206.1	-
ENSG00000282988	0.58006	0.02069	0.63238	0.47095	0.42597	0.69194	0.12933	2.45527	0.63591	0.25872	-	-	6:-:26195595-26199293	AL031777.3	-
ENSG00000274820	0	0	0.06531	0	0	0	0	0	0	0	-	-	9:+:66979460-66979862	AL353770.1	-
ENSG00000245479	0.12781	0.36623	0.0271	0.10164	0.07223	0.0994	0.06812	0.01457	0.0699	0.01283	101929765	-	15:+:90660234-90664967	LINC01585	long intergenic non-protein coding RNA 1585
ENSG00000165383	0.66266	0.05238	0.45574	0.72098	0.50487	0.01061	0.2073	0.03501	0.07277	0.10271	474354	Q8N456	10:-:48909483-48914232	LRRC18	leucine rich repeat containing 18 [Source:HGNC Symbol;Acc:HGNC:23199]
ENSG00000283057	0.11265	0	0.07563	0.1621	0	0.03699	0.19011	0	0.07803	0	-	-	16:-:71777603-71777834	AC010653.3	-
ENSG00000283052	0.07243	0	0	0	0	0	0.02	0	0.02737	0.18203	105369942	-	12:+:102304355-102463491	LINC02456	long intergenic non-protein coding RNA 2456 [Source:HGNC Symbol;Acc:HGNC:53389]
ENSG00000123444	6.46641	3.50355	4.04109	5.41276	4.00987	8.00679	7.29307	5.85753	5.713	4.53701	55709	Q9NVX7	11:-:47572197-47579015	KBTBD4	kelch repeat and BTB domain containing 4 [Source:HGNC Symbol;Acc:HGNC:23761]
ENSG00000283050	1.01294	0.62178	0.48069	1.52334	0.6105	1.07691	1.89344	1.31713	1.37826	0.27181	101926918	-	4:-:119407967-119454638	GTF2IP12	general transcription factor IIi pseudogene 12
ENSG00000283051	0	0.41272	0.18811	0.21993	0	0.26764	0.08598	0.07357	0.44113	0.08094	101928311	-	21:-:42777819-42779994	LINC01668	long intergenic non-protein coding RNA 1668
ENSG00000090621	21.445	26.5623	21.4771	16.9503	20.1538	15.091	15.7459	33.9417	16.485	12.9685	8761	Q13310	1:-:39560816-39576790	PABPC4	poly(A) binding protein cytoplasmic 4 [Source:HGNC Symbol;Acc:HGNC:8557]
ENSG00000226465	0.87116	0.34406	0	0.29381	0.37205	3.40563	0.88211	0.26536	0	0.10381	-	-	20:+:25751218-25752761	AL390198.1	-
ENSG00000183570	1.10362	0.25799	0.60388	1.49538	0.51437	0.11311	0.25451	0.12989	0.48256	0.39406	54039	P57721	21:+:45643694-45942454	PCBP3	poly(rC) binding protein 3 [Source:HGNC Symbol;Acc:HGNC:8651]
ENSG00000183571	0.2567	0.15597	0.01616	0	0.09919	0.08955	0.1083	0.24326	0.13336	0.11215	145814	A6NFU8	15:-:98968230-99007795	PGPEP1L	pyroglutamyl-peptidase I-like [Source:HGNC Symbol;Acc:HGNC:27080]
ENSG00000183578	1.57802	0.15601	1.06969	4.18136	0.44011	0.60595	0.75831	1.03039	0.58361	1.86121	388121	Q5GJ75	15:-:51056598-51105276	TNFAIP8L3	TNF alpha induced protein 8 like 3 [Source:HGNC Symbol;Acc:HGNC:20620]
ENSG00000151838	0	0	0	0.05795	0	0.00264	0	0	0.01674	0	729665	P0C221	14:-:59504539-59576831	CCDC175	coiled-coil domain containing 175 [Source:HGNC Symbol;Acc:HGNC:19847]
ENSG00000250021	0.45302	0.02218	0.87631	1.00596	0.76036	0.46228	0.52141	0.51181	0.51813	0.41631	100526783	A0A0A6YYH1	15:-:89834308-89912882	C15orf38-AP3S2	C15orf38-AP3S2 readthrough [Source:HGNC Symbol;Acc:HGNC:38824]
ENSG00000250027	0.08969	0.0545	0.02258	0.1089	0	0.14357	0.06812	0	0.12815	0	-	-	4:+:163108785-163119965	AC022272.1	-
ENSG00000250026	0.06025	0	0	0	0.0098	0.04352	0.02033	0.42846	0.05008	1.16392	401136	-	4:-:68184081-68218080	TMPRSS11BNL	TMPRSS11B N-terminal like, pseudogene
ENSG00000257037	0.04915	0	0	0	0	0.0121	0	0	0.01277	0	100419829	-	12:+:27496937-27498589	RARSP1	arginyl-tRNA synthetase pseudogene 1 [Source:HGNC Symbol;Acc:HGNC:49893]
ENSG00000257038	0.11821	0.07994	0.15527	0.17195	0.08027	0.162	0.11449	0.21709	0.40053	0.12248	-	-	11:-:73307235-73309361	AP002761.3	-
ENSG00000116863	24.6985	34.0895	33.8295	16.7464	36.6667	18.5873	22.6081	29.6227	19.8948	27.8408	54936	Q9NX46	1:+:36088875-36093932	ADPRHL2	ADP-ribosylhydrolase like 2 [Source:HGNC Symbol;Acc:HGNC:21304]
ENSG00000255769	7.666	16.9959	10.1153	5.1876	5.70797	18.6656	32.7005	12.6496	6.37963	3.4531	80154	-	15:-:82472993-82513950	GOLGA2P10	golgin A2 pseudogene 10 [Source:HGNC Symbol;Acc:HGNC:26229]
ENSG00000204993	0.07434	0	0	0.01003	0	0.00915	0	0	0	0	-	-	2:+:52570648-52572522	AC139712.1	-
ENSG00000255763	0.07542	0	0	0	0	0	0	0	0	0	349842	-	12:+:14237091-14237321	MRPS18CP4	mitochondrial ribosomal protein S18C pseudogene 4 [Source:HGNC Symbol;Acc:HGNC:29745]
ENSG00000202237	0.08218	0.31959	0.16553	0.26609	0	0.08095	0.16644	0.17802	0	0	100873762	-	13:-:28703702-28703807	RNU6-53P	RNA, U6 small nuclear 53, pseudogene [Source:HGNC Symbol;Acc:HGNC:42543]
ENSG00000255760	6.34964	0.49701	2.3374	3.57536	0.5789	0.20143	1.86362	0.38758	0.26561	0.74077	105369723	-	12:-:31877079-31887203	LINC02422	long intergenic non-protein coding RNA 2422
ENSG00000006756	5.6235	4.97542	5.13524	5.3148	3.31567	9.78223	5.84981	5.20195	5.84065	5.22246	414	A0A140VK06	X:-:2903970-2929351	ARSD	arylsulfatase D [Source:HGNC Symbol;Acc:HGNC:717]
ENSG00000006757	2.8507	4.66647	4.25263	1.776	2.58009	4.02746	3.24032	3.92916	4.26687	3.72384	8228	P41247	X:-:7898247-7927739	PNPLA4	patatin like phospholipase domain containing 4 [Source:HGNC Symbol;Acc:HGNC:24887]
ENSG00000154889	3.97787	2.90812	2.58475	4.02691	2.07749	3.65513	3.00358	2.7402	3.2542	3.27715	65258	Q53F39	18:-:11882622-11909223	MPPE1	metallophosphoesterase 1 [Source:HGNC Symbol;Acc:HGNC:15988]
ENSG00000242299	79.0116	181.891	86.5828	55.8581	105.233	35.4836	68.2438	42.9196	42.0651	44.5798	-	-	3:-:101576489-101576947	AC073861.1	-
ENSG00000242296	0	0	0	0	0.12836	0.84192	0	0	0	0	245912	-	8:-:12393209-12400366	DEFB109A	defensin beta 109A (pseudogene) [Source:HGNC Symbol;Acc:HGNC:18090]
ENSG00000242295	0	0	0	0	0	0.10095	0	0	0	0	-	-	15:+:96448154-96448493	AC087477.1	-
ENSG00000242294	15.2515	12.2203	5.92269	20.212	6.20506	17.7498	15.6698	11.5917	15.0823	6.1069	101735302	-	7:+:100336079-100351900	STAG3L5P	stromal antigen 3-like 5 pseudogene
ENSG00000242290	0.01879	0	0	0.02027	0	0	0	0	0	0.00895	101929754	-	3:+:114445521-114529452	ZBTB20-AS5	ZBTB20 antisense RNA 5
ENSG00000159459	3.59765	1.70183	1.76732	4.69904	1.62232	3.21273	2.76416	2.15821	2.68332	2.35131	197131	Q8IWV7	15:-:42942897-43106113	UBR1	ubiquitin protein ligase E3 component n-recognin 1 [Source:HGNC Symbol;Acc:HGNC:16808]
ENSG00000211934	20.8702	7.0677	26.4241	798.911	60.547	63.0928	738.417	20.4084	67.2494	38.993	28474	A0A0F7T983,P23083,A0A0F7T7M3,A0A0F7T6Q1	14:-:105986582-105987083	IGHV1-2	immunoglobulin heavy variable 1-2 [Source:HGNC Symbol;Acc:HGNC:5550]
ENSG00000211935	153.567	65.4583	212.239	355.7	153.673	80.2498	93.6158	267.402	52.066	345.254	28473	A0A0C4DH29	14:-:106005095-106005574	IGHV1-3	immunoglobulin heavy variable 1-3 [Source:HGNC Symbol;Acc:HGNC:5552]
ENSG00000165684	9.30042	26.4177	11.2979	12.7619	14.8671	20.0555	21.6883	11.1087	22.3061	8.60567	6621	A0A024R8F4	9:-:136375577-136400168	SNAPC4	small nuclear RNA activating complex polypeptide 4 [Source:HGNC Symbol;Acc:HGNC:11137]
ENSG00000159450	0.1096	0.08233	0.0602	0.0672	0.00973	0.39624	0.0454	0.08093	0.05953	0.06173	7062	Q07283	1:-:152106317-152115454	TCHH	trichohyalin [Source:HGNC Symbol;Acc:HGNC:11791]
ENSG00000100483	8.3343	2.81065	5.77607	7.21953	1.82079	3.3197	4.73895	3.37453	3.09661	3.7865	79609	Q9H867	14:-:50108632-50116600	VCPKMT	valosin containing protein lysine methyltransferase [Source:HGNC Symbol;Acc:HGNC:20352]
ENSG00000165685	0.36205	0.22332	0.03269	0.18863	0.26323	0.08854	0.06321	0.41644	0.52148	0.26182	120939	Q4KMG9	12:+:10170542-10191801	TMEM52B	transmembrane protein 52B [Source:HGNC Symbol;Acc:HGNC:26438]
ENSG00000100485	4.57302	2.2729	2.2963	5.49368	1.62405	3.85891	3.39979	3.53163	4.0302	3.0594	6655	Q07890	14:-:50117120-50231558	SOS2	SOS Ras/Rho guanine nucleotide exchange factor 2 [Source:HGNC Symbol;Acc:HGNC:11188]
ENSG00000159455	0	0	0	0	0	0	0	0	0	0.29853	26239	O14633	1:+:152686123-152687401	LCE2B	late cornified envelope 2B [Source:HGNC Symbol;Acc:HGNC:16610]
ENSG00000211938	524.275	66.8858	433.323	356.637	227.687	57.7928	256.408	146.592	45.3441	452.534	28452	P01780,A0A0F7TD49	14:-:106062151-106062683	IGHV3-7	immunoglobulin heavy variable 3-7 [Source:HGNC Symbol;Acc:HGNC:5620]
ENSG00000129562	79.7412	65.9391	76.1119	88.0378	100.121	80.0126	67.4468	50.1171	73.8162	87.5666	1603	P61803	14:-:22564905-22589269	DAD1	defender against cell death 1 [Source:HGNC Symbol;Acc:HGNC:2664]
ENSG00000107651	7.12031	5.40525	4.41269	7.48851	4.64704	5.74402	6.8275	6.28674	5.35847	5.07007	11196	Q9Y6Y8	10:+:119892711-119944658	SEC23IP	SEC23 interacting protein [Source:HGNC Symbol;Acc:HGNC:17018]
ENSG00000006282	13.8223	18.0632	18.1886	14.5353	14.4074	15.3212	11.6607	20.4998	14.3319	12.0778	64847	Q8TB22	17:+:50543058-50555852	SPATA20	spermatogenesis associated 20 [Source:HGNC Symbol;Acc:HGNC:26125]
ENSG00000006283	0.15971	0.01832	0.0759	0.11524	0.07095	0.37121	0.06996	0.826	0.14451	0.04704	8913	O43497	17:+:50561068-50627474	CACNA1G	calcium voltage-gated channel subunit alpha1 G [Source:HGNC Symbol;Acc:HGNC:1394]
ENSG00000253642	0.03686	0	0.04949	0	0	0.02421	0	0	0	0.01171	-	-	8:+:33604856-34039008	AF279873.3	-
ENSG00000217442	1.52224	3.77987	0.79418	0.13855	2.27367	0.66842	1.44853	1.82739	1.04812	0.47204	644186	A1L190	22:-:50551112-50562905	SYCE3	synaptonemal complex central element protein 3 [Source:HGNC Symbol;Acc:HGNC:35245]
ENSG00000266717	0.19659	0.16723	0.04949	0.14587	0.08396	0.09683	0	0.11977	0	0.10542	-	-	17:-:67950885-67951746	AC134407.1	-
ENSG00000253647	0	0.02788	0	0	0	0	0	0	0.0447	0	101928033	-	5:+:170389493-170422844	AC027306.1	uncharacterized LOC101928033
ENSG00000253649	0.47633	0.11158	0.43345	0.21678	0.44816	0.11306	1.46729	3.17915	1.70544	1.06404	346702	A0A1B0GVM9,A0A1B0GVH4,A0A2R8YGP0	8:-:10482878-10547585	PRSS51	serine protease 51 [Source:HGNC Symbol;Acc:HGNC:37321]
ENSG00000174004	10.6006	4.37131	7.03646	10.1417	4.26072	2.12316	5.67463	3.11255	5.95688	5.48492	375387	Q86YC3	3:+:196639686-196662004	NRROS	negative regulator of reactive oxygen species [Source:HGNC Symbol;Acc:HGNC:24613]
ENSG00000237133	1.03096	0.92709	0.64889	0.55632	1.00638	0.35543	0.31318	0.05583	0.37493	0.24569	-	-	2:-:33555047-33563547	AC020594.1	-
ENSG00000198718	2.00195	0.58527	1.16557	2.25575	0.99077	1.23948	1.80561	1.25076	2.06432	1.17122	23116	Q6P183	14:+:44962208-45074431	TOGARAM1	TOG array regulator of axonemal microtubules 1 [Source:HGNC Symbol;Acc:HGNC:19959]
ENSG00000164037	0.31019	0.1394	0.10609	0.28739	0.15425	0.14989	0.2489	0.12677	0.16724	0.14506	150159	Q4ZJI4	4:-:102885048-103019739	SLC9B1	solute carrier family 9 member B1 [Source:HGNC Symbol;Acc:HGNC:24244]
ENSG00000164035	0.97368	0.22776	0.70947	2.69163	0.42657	0.84125	0.95732	0.69102	1.28969	0.60822	51705	Q9ULC0	4:-:100395341-100880126	EMCN	endomucin [Source:HGNC Symbol;Acc:HGNC:16041]
ENSG00000164032	41.8671	46.2617	72.8236	54.5292	127.426	54.1807	73.6449	70.0346	49.8507	48.3879	3015	P0C0S5	4:-:99948086-99950388	H2AFZ	H2A histone family member Z [Source:HGNC Symbol;Acc:HGNC:4741]
ENSG00000177045	3.36606	13.9349	8.29681	3.72003	5.19656	9.07581	4.82236	4.01435	4.87982	3.63144	147912	Q8N196	19:-:45764785-45769226	SIX5	SIX homeobox 5 [Source:HGNC Symbol;Acc:HGNC:10891]
ENSG00000164031	4.08401	2.26783	2.15668	4.55356	1.68023	3.78401	4.36875	3.15699	3.46007	3.08924	79982	Q8TBM8	4:-:99896248-99946726	DNAJB14	DnaJ heat shock protein family (Hsp40) member B14 [Source:HGNC Symbol;Acc:HGNC:25881]
ENSG00000242120	0	0	0.03383	0	0	0	0	0	0	0	107986096	A0A1B0GVS7	3:-:70196894-70312726	MDFIC2	MyoD family inhibitor domain containing 2 [Source:HGNC Symbol;Acc:HGNC:53442]
ENSG00000198712	5700.79	11025.7	8499.56	6555.7	11621.1	5195.32	6030.78	7835.14	8982.75	5885.03	4513	U5Z487	MT:+:7586-8269	MT-CO2	mitochondrially encoded cytochrome c oxidase II [Source:HGNC Symbol;Acc:HGNC:7421]
ENSG00000237131	0.07025	0	0	0	0	0	0.07114	0	0	0.13394	-	-	1:+:168215405-168215652	AL021397.1	-
ENSG00000242125	20.9074	24.276	23.1535	13.8889	30.81	4.24648	28.3925	22.9018	14.9043	13.6775	8420	-	1:+:28505980-28510892	SNHG3	small nucleolar RNA host gene 3
ENSG00000198715	5.41619	8.40806	5.1738	4.57227	5.38507	5.7603	6.47799	5.537	4.4986	6.16074	112770	Q8WWB7	1:-:156290089-156295689	GLMP	glycosylated lysosomal membrane protein [Source:HGNC Symbol;Acc:HGNC:29436]
ENSG00000164038	1.45571	1.67049	0.88154	1.88072	0.3782	0.26347	2.24878	0.16854	1.20603	1.17597	133308	Q86UD5	4:-:103019868-103085829	SLC9B2	solute carrier family 9 member B2 [Source:HGNC Symbol;Acc:HGNC:25143]
ENSG00000164039	4.44721	4.45107	4.61858	5.58609	5.22099	7.65528	3.79651	2.40405	4.93404	3.95952	56898	A0A024RDG9	4:-:103079435-103099883	BDH2	3-hydroxybutyrate dehydrogenase 2 [Source:HGNC Symbol;Acc:HGNC:32389]
ENSG00000100151	10.4934	23.055	14.168	7.51547	13.1245	13.7404	11.3841	8.54992	9.66911	8.80411	9463	A0A024R1J5	22:+:38056311-38075701	PICK1	protein interacting with PRKCA 1 [Source:HGNC Symbol;Acc:HGNC:9394]
ENSG00000100150	2.15188	1.67514	1.78942	1.73162	1.23454	1.62007	1.49793	1.80902	1.65935	1.17635	9681	O75140	22:+:31753867-31908033	DEPDC5	DEP domain containing 5 [Source:HGNC Symbol;Acc:HGNC:18423]
ENSG00000100156	0.52594	0.71889	0.06372	0.43531	0.32039	1.49965	0.59261	1.22487	0.39035	0.20356	23539	O95907	22:-:38078134-38084093	SLC16A8	solute carrier family 16 member 8 [Source:HGNC Symbol;Acc:HGNC:16270]
ENSG00000171634	4.60333	2.83106	1.63629	3.88454	2.17751	4.73047	4.08514	3.22267	3.10086	2.26835	2186	Q12830	17:+:67825524-67984378	BPTF	bromodomain PHD finger transcription factor [Source:HGNC Symbol;Acc:HGNC:3581]
ENSG00000100154	1.32276	0.9189	1.67758	1.95324	0.49295	3.8559	1.08756	0.45813	1.48253	0.80779	23331	Q96AY4	22:-:27978014-28679865	TTC28	tetratricopeptide repeat domain 28 [Source:HGNC Symbol;Acc:HGNC:29179]
ENSG00000120068	0.10619	0.03303	0.10266	0.94431	0.08292	0.29287	0.34407	1.03043	1.71242	0.04049	3218	Q8N8T3	17:-:48611377-48614939	HOXB8	homeobox B8 [Source:HGNC Symbol;Acc:HGNC:5119]
ENSG00000230777	0.66228	0.64385	0.30782	0.21993	0.14919	0.25091	0.20634	0.11035	1.00577	0.33995	100271124	-	1:+:175921975-175922145	RPS29P5	ribosomal protein S29 pseudogene 5 [Source:HGNC Symbol;Acc:HGNC:35584]
ENSG00000230773	0.00605	0	0.01218	0	0.01181	0	0.02143	0	0.02514	0.01441	-	-	2:-:47941696-48240983	AC092650.1	-
ENSG00000230772	0.54579	0.12244	0	0.04531	0.12295	0.60998	0.69081	0.20461	0.10906	0.04002	100312850	-	20:+:25734264-25735093	VN1R108P	vomeronasal 1 receptor 108 pseudogene [Source:HGNC Symbol;Acc:HGNC:37432]
ENSG00000243455	1.05537	0.70886	0.15459	0.06213	0.33716	0.81275	0	0.56111	0.05981	0.12804	100271364	-	19:+:18048637-18049090	RPS18P13	ribosomal protein S18 pseudogene 13 [Source:HGNC Symbol;Acc:HGNC:36901]
ENSG00000230779	0.08458	0	0	0	0	0	0	0	0	0	-	-	1:+:153225080-153226006	AL161636.2	-
ENSG00000284917	0	0	0	0	0	0	0	0.02191	0	0	110599583	P0DPD8	3:+:184249695-184293031	EEF1AKMT4-ECE2	EEF1AKMT4-ECE2 readthrough [Source:HGNC Symbol;Acc:HGNC:53615]
ENSG00000284914	0.60136	0.0395	0.31098	0.4736	0.11899	0.06404	0.25509	0.11442	0.06755	0.09296	-	-	6:-:167126223-167131572	AL121935.2	-
ENSG00000125743	52.1991	107.654	75.3885	30.2637	71.0298	31.2186	26.266	91.2628	24.3581	23.8546	6633	P62316	19:-:45687454-45692569	SNRPD2	small nuclear ribonucleoprotein D2 polypeptide [Source:HGNC Symbol;Acc:HGNC:11159]
ENSG00000125741	4.61325	4.94981	4.5545	4.63934	4.13416	9.95853	5.45995	4.77171	4.04302	3.79966	80207	Q9H6K4	19:-:45527427-45602212	OPA3	OPA3, outer mitochondrial membrane lipid metabolism regulator [Source:HGNC Symbol;Acc:HGNC:8142]
ENSG00000125740	0.19767	0.334	0.09953	0.46053	0.09648	0.76338	0.79268	0.57428	0.65041	1.23976	2354	P53539	19:+:45467995-45475179	FOSB	FosB proto-oncogene, AP-1 transcription factor subunit [Source:HGNC Symbol;Acc:HGNC:3797]
ENSG00000125746	8.65015	6.34458	6.47625	7.31548	4.30675	11.4985	4.7109	8.74427	6.05153	6.51107	24139	O95834	19:-:45606994-45645629	EML2	echinoderm microtubule associated protein like 2 [Source:HGNC Symbol;Acc:HGNC:18035]
ENSG00000125744	1.39633	1.31561	1.75297	1.11789	1.12405	1.79149	0.97256	0.85375	1.89538	1.69782	6253	O75298	19:-:45485289-45497061	RTN2	reticulon 2 [Source:HGNC Symbol;Acc:HGNC:10468]
ENSG00000203546	0.23838	0.11108	0.08531	0.05103	0.12308	0.24063	0.23539	0.11735	0.01638	0.20094	-	-	14:-:31334312-31457441	AL139353.1	-
ENSG00000251867	1.76628	3.43929	0.2676	1.50137	0	2.61231	3.09162	1.17936	2.23592	1.18706	-	-	8:-:80484561-80486699	AC009812.1	-
ENSG00000251861	0	0	0.30252	0	0	0	0	0	0	0	-	-	1:+:204727991-204728106	RF00601	-
ENSG00000167608	7.4057	19.1812	8.98498	6.27303	12.4559	33.8649	13.105	5.26901	7.47039	7.48267	147798	Q7Z404	19:-:54160108-54173250	TMC4	transmembrane channel like 4 [Source:HGNC Symbol;Acc:HGNC:22998]
ENSG00000285064	0.00837	0	0.05056	0.00903	0.00817	0	0.03389	0	0	0.03989	-	-	6:-:33321386-33329286	AL662820.1	-
ENSG00000124299	13.0831	7.79878	16.8579	14.9679	10.7992	11.1098	7.63495	12.2538	10.2779	12.7533	5184	A0A140VJR2	19:-:33386950-33521794	PEPD	peptidase D [Source:HGNC Symbol;Acc:HGNC:8840]
ENSG00000167600	5.4258	4.56162	9.16368	5.22762	5.02718	49.8535	8.24412	25.3797	10.2299	14.2395	29785	Q96SQ9	19:+:41193049-41207539	CYP2S1	cytochrome P450 family 2 subfamily S member 1 [Source:HGNC Symbol;Acc:HGNC:15654]
ENSG00000167601	14.5734	5.81036	6.73206	7.65064	14.4553	7.93512	8.96834	9.88158	17.6104	12.0329	558	P30530	19:+:41219203-41261766	AXL	AXL receptor tyrosine kinase [Source:HGNC Symbol;Acc:HGNC:905]
ENSG00000167604	9.52881	5.29382	7.48637	9.04319	7.14243	3.93637	7.01996	6.27814	5.31004	8.03697	84807	Q8NI38	19:-:35887653-35902303	NFKBID	NFKB inhibitor delta [Source:HGNC Symbol;Acc:HGNC:15671]
ENSG00000247516	1.28897	1.61222	0.13951	0.8689	1.44247	1.5762	1.50035	1.67215	0.40472	0.53398	100505738	-	5:+:8450743-8463095	MIR4458HG	MIR4458 host gene
ENSG00000141232	26.9745	24.6211	11.9432	17.5469	18.9272	26.9449	31.0647	28.1962	19.7592	18.7204	10140	P50616	17:-:50862223-50867978	TOB1	transducer of ERBB2, 1 [Source:HGNC Symbol;Acc:HGNC:11979]
ENSG00000256072	0	0	0	0	0	0	0.45539	0	0	0	-	-	12:-:66251745-66257434	AC078889.1	-
ENSG00000256073	3.95219	6.7569	2.99822	2.69271	6.05813	5.64846	2.15486	5.08645	3.13715	2.11858	84996	Q96HZ7	21:+:32393130-32393960	URB1-AS1	URB1 antisense RNA 1 (head to head)
ENSG00000256075	0	0	0	0	0	0	0	0	0	0.01429	-	-	12:+:68473741-68474902	AC008033.1	-
ENSG00000243988	1.33866	0	0.02074	0.80016	0.22114	0	0.16683	0.0223	0	0.17669	100216341	-	16:+:56906534-56906956	RPS24P17	ribosomal protein S24 pseudogene 17 [Source:HGNC Symbol;Acc:HGNC:36348]
ENSG00000243989	2.14246	5.86333	2.52904	1.60816	3.49096	1.94749	2.39205	4.4557	1.38971	2.99161	95	Q03154	3:+:51983278-51989202	ACY1	aminoacylase 1 [Source:HGNC Symbol;Acc:HGNC:177]
ENSG00000172673	4.15868	1.3817	0.97115	4.11945	0.5368	0.84039	1.60496	0.56491	1.73519	3.23775	387357	Q8N1K5	6:-:127708072-127918631	THEMIS	thymocyte selection associated [Source:HGNC Symbol;Acc:HGNC:21569]
ENSG00000042832	0.21521	0.21758	0.65096	0.16554	0.44002	0.71998	0.27418	1.67306	1.71412	0.31929	7038	P01266	8:+:132866958-133134903	TG	thyroglobulin [Source:HGNC Symbol;Acc:HGNC:11764]
ENSG00000096717	7.97461	8.26063	3.13637	8.21811	4.1389	6.06769	6.50489	5.76543	6.51599	4.43414	23411	A0A024QZQ1	10:+:67884669-67918390	SIRT1	sirtuin 1 [Source:HGNC Symbol;Acc:HGNC:14929]
ENSG00000216718	0	0	0	0	0	0.03481	0	0	0	0	-	-	6:+:25261239-25261731	AL024509.2	-
ENSG00000178458	5.21423	7.43876	4.26908	4.30061	6.18654	10.8986	6.05247	6.63428	6.21084	4.76848	644914	A0A1X8XL64	4:-:139698144-139698554	H3F3AP6	H3 histone, family 3A, pseudogene 6 [Source:HGNC Symbol;Acc:HGNC:42982]
ENSG00000252512	0	0	0	0.69931	0	0	0	0	0	0	106478999	-	6:-:32078508-32078628	RNA5SP206	RNA, 5S ribosomal pseudogene 206 [Source:HGNC Symbol;Acc:HGNC:43106]
ENSG00000199444	0	0	0	0.18435	0	0	0	0	0	0	-	-	19:-:12088245-12088346	RF00019	-
ENSG00000046647	5.61006	7.23224	11.1037	5.86453	7.01291	3.59317	7.01252	5.29351	7.68895	5.23138	54960	A0A024RBX2	X:-:14008279-14029893	GEMIN8	gem nuclear organelle associated protein 8 [Source:HGNC Symbol;Acc:HGNC:26044]
ENSG00000237206	0	0.04417	0	0	0	0	0	0	0	0	139334	-	X:-:43278125-43279658	IMPDH1P4	inosine monophosphate dehydrogenase 1 pseudogene 4 [Source:HGNC Symbol;Acc:HGNC:33959]
ENSG00000177335	1.23431	0.10698	0.44629	0.70618	0.09	0.17285	0.35236	2.10345	0.39558	0.35724	286122	Q8N9H6	8:+:143039209-143059942	C8orf31	chromosome 8 open reading frame 31 (putative)
ENSG00000177337	3.87779	2.45019	2.30056	2.91212	1.93913	2.12388	2.06595	1.21018	2.02971	2.27238	649446	-	18:+:3593732-3598352	DLGAP1-AS1	DLGAP1 antisense RNA 1 [Source:HGNC Symbol;Acc:HGNC:31676]
ENSG00000240184	3.09043	1.81168	7.1143	0.87753	1.68293	11.0297	3.18289	7.91859	4.86927	8.228	5098	Q9UN70	5:+:141475947-141512979	PCDHGC3	protocadherin gamma subfamily C, 3 [Source:HGNC Symbol;Acc:HGNC:8716]
ENSG00000277624	0	0.12767	0.08817	0.04725	0	0.04312	0	0.04741	0	0	-	-	9:+:61858710-61858908	AL391987.6	-
ENSG00000240183	0	0	0	0.03209	0	0	0	0	0.21626	0.05669	106479330	-	2:+:111930175-111930467	RN7SL297P	RNA, 7SL, cytoplasmic 297, pseudogene [Source:HGNC Symbol;Acc:HGNC:46313]
ENSG00000277621	0	0.08686	0	0.04821	0	0.19803	0.02262	0.09677	0	0	-	-	17:-:12982613-12983002	AC005277.2	-
ENSG00000281732	0.0072	0.24037	0	0.02591	0	0	0.01702	0	0	0	284933	-	22:-:48538900-48547387	Z84468.1	uncharacterized LOC284933
ENSG00000274092	0.6092	0.40272	0.39264	1.57794	0.49953	0.37205	0.76491	0.51463	1.07611	0.22068	-	-	16:-:27313387-27314101	AC106739.2	-
ENSG00000166959	1.801	0.24591	2.54732	3.47247	2.53833	0.82722	1.01428	0.79629	0.02453	0.19933	83661	Q9BY19	11:+:60699574-60715811	MS4A8	membrane spanning 4-domains A8 [Source:HGNC Symbol;Acc:HGNC:13380]
ENSG00000281369	0.16133	0.15683	0	0.34822	0.15748	0	0	0	0.16763	0	-	-	4:+:129041766-129041877	AC093826.2	-
ENSG00000052126	2.01245	1.38993	1.21625	1.61714	0.93856	7.60397	1.46738	7.58144	2.99786	1.73654	54477	Q9HAU0	12:+:19129752-19376400	PLEKHA5	pleckstrin homology domain containing A5 [Source:HGNC Symbol;Acc:HGNC:30036]
ENSG00000236420	0.15464	0	0	0.04172	0	0	0	0	0	0	338591	-	10:+:8619933-8620608	CHCHD3P1	coiled-coil-helix-coiled-coil-helix domain containing 3 pseudogene 1 [Source:HGNC Symbol;Acc:HGNC:44697]
ENSG00000279066	1.35983	0.85018	0.58551	0.96975	0.42215	1.15961	1.41586	0.44234	1.08843	0.88862	100505970	-	17:+:82425498-82427310	HEXDC-IT1	HEXDC intronic transcript 1 [Source:HGNC Symbol;Acc:HGNC:43650]
ENSG00000230299	0	0	0	0	0	0.20761	0	0	0	0	-	-	2:-:85262144-85262267	AC093162.1	-
ENSG00000279067	0.05166	0	0.02601	0	0	0.12722	0	0	0	0	-	-	7:+:96118647-96119995	AC002540.1	-
ENSG00000199709	0	0.06049	0	0	0	0.30647	0.18902	0	0	0	106479568	-	11:+:122927034-122927173	RNU4-23P	RNA, U4 small nuclear 23, pseudogene [Source:HGNC Symbol;Acc:HGNC:46959]
ENSG00000226800	0.80604	1.10235	0.65121	1.15987	0.60012	0.52931	0.75623	0.88776	1.2492	0.6772	404665	Q8N1I8	19:+:3607247-3613930	CACTIN-AS1	CACTIN antisense RNA 1
ENSG00000226801	0	0	0	0	0.15186	0.07662	0.07876	0	0	0.05561	100874388	-	9:-:33968071-33968518	OSTCP8	oligosaccharyltransferase complex subunit pseudogene 8 [Source:HGNC Symbol;Acc:HGNC:42869]
ENSG00000257852	0	0.05761	0	0	0	0	0	0	0	0	-	-	12:+:32072734-32072880	AC048344.2	-
ENSG00000257851	0.71193	0.85584	0.43171	1.00793	0.53803	1.20648	1.03094	0.64668	0.8352	0.51082	100421413	-	12:-:51712469-51713606	HNRNPA3P10	heterogeneous nuclear ribonucleoprotein A3 pseudogene 10 [Source:HGNC Symbol;Acc:HGNC:48756]
ENSG00000127241	0.91809	0.90733	0.66525	1.83308	0.13892	1.46377	1.15015	0.77423	1.79513	3.5878	5648	P48740	3:-:187217285-187292022	MASP1	mannan binding lectin serine peptidase 1 [Source:HGNC Symbol;Acc:HGNC:6901]
ENSG00000257855	0.19252	0	0	0	0	0	0	0	0	0	-	-	12:+:85567878-85568239	AC126471.1	-
ENSG00000257859	0.13475	0	0.15605	0.01454	0	0.01327	0.17056	0.02919	0.25203	0	101929110	-	12:+:105704203-105744062	CASC18	cancer susceptibility 18 (non-protein coding)
ENSG00000283929	1.01635	0.63518	0.21932	1.33193	0.56693	1.64471	1.5437	0.39312	0.60346	1.31487	100847046	-	17:+:42514188-42514307	MIR5010	microRNA 5010 [Source:HGNC Symbol;Acc:HGNC:43484]
ENSG00000249379	0.23889	0	0	0.32657	0.06219	0.6275	0.29028	0.72444	0.39716	0.45545	105375095	-	6:+:53503185-53506919	AL033397.2	uncharacterized LOC105375095
ENSG00000249378	0	0	0	0.03523	0.01062	0.0268	0.01102	0.01473	0.14135	0.01037	401164	-	4:+:188400736-188681051	LINC01060	long intergenic non-protein coding RNA 1060
ENSG00000233825	0.06824	0	0.09162	0.07364	0.06661	0.06722	0.0691	0	0	0.06505	-	-	10:+:32346499-32347179	AL391839.2	-
ENSG00000200169	0	0	0.5294	0.40525	0	0	0.15209	0.32534	0.70231	0.35795	26830	-	1:-:44731055-44731170	RNU5D-1	RNA, U5D small nuclear 1
ENSG00000241587	0	0.02842	0	0	0	0.20157	0	0	0	0	106480513	-	3:+:66323855-66324152	RN7SL482P	RNA, 7SL, cytoplasmic 482, pseudogene [Source:HGNC Symbol;Acc:HGNC:46498]
ENSG00000239319	0	0	0.02974	0	0	0	0	0	0	0	106480383	-	1:-:65761058-65761352	RN7SL854P	RNA, 7SL, cytoplasmic 854, pseudogene [Source:HGNC Symbol;Acc:HGNC:46870]
ENSG00000200164	1.12129	0.50311	1.30291	0.37235	0.50518	0	0.26201	0.09341	0.62736	0.41111	-	-	16:+:69191123-69191223	RF00019	-
ENSG00000215097	0.01485	0.82285	0.17446	0.24573	0.06281	0.46319	0.12029	0.61649	0.46289	0.01887	441554	-	10:-:46774421-46776180	DUSP8P3	dual specificity phosphatase 8 pseudogene 3 [Source:HGNC Symbol;Acc:HGNC:3077]
ENSG00000271709	0.03691	0	0	0	0	0	0	0	0	0	-	-	2:-:120866378-120867403	AC017033.1	-
ENSG00000271707	0.02122	0	0.08549	0	0.04143	0.12542	0.02149	0	0.03308	0.04046	484	-	2:-:60734895-60735715	ATP1B3P1	ATPase Na+/K+ transporting subunit beta 3 pseudogene 1 [Source:HGNC Symbol;Acc:HGNC:807]
ENSG00000279579	0.04124	0.02005	0	0	0.08051	0	0	0.04466	0.06427	0	105372730	-	21:+:8759077-8761335	LINC01666	long intergenic non-protein coding RNA 1666 [Source:HGNC Symbol;Acc:HGNC:52454]
ENSG00000226508	0.17268	0.25181	0	0.05591	0	0	0.10491	0.0374	0.03588	0.06584	105373984	-	2:+:105144113-105145424	LINC01918	long intergenic non-protein coding RNA 1918
ENSG00000279570	0.15861	0.04745	0.04915	0.22385	0	0.04807	0.02471	0.14536	0.26623	0.17446	-	-	17:-:78691266-78691979	AC099804.1	-
ENSG00000279571	0.62142	0.60412	0.30699	1.32866	0.36625	0.64676	0.65298	0.20317	2.05893	0.36884	-	-	9:-:127690098-127690840	AL162426.1	-
ENSG00000279572	0	0	0	0	0	0.06246	0	0	0	0	-	-	17:+:77571418-77572516	AC021683.4	-
ENSG00000136425	2.663	0.87216	3.61384	2.00655	1.41864	0.19593	0.62069	0.43525	1.07139	1.92712	10518	O75838	15:-:78104606-78131544	CIB2	calcium and integrin binding family member 2 [Source:HGNC Symbol;Acc:HGNC:24579]
ENSG00000279575	0.03263	0	0	0.07043	0	0	0	0	0	0	-	-	10:+:10394670-10395737	AL583859.3	-
ENSG00000278627	0.86849	0.76637	0.57858	0.27398	1.03038	0.31587	0.12176	0.53542	1.02737	0.25474	-	-	17:-:58202352-58203003	AC005962.1	-
ENSG00000196235	23.7484	26.2226	29.4265	22.9999	21.6429	34.3445	23.3419	25.1862	23.1687	21.9445	6829	O00267	19:+:39436156-39476670	SUPT5H	SPT5 homolog, DSIF elongation factor subunit [Source:HGNC Symbol;Acc:HGNC:11469]
ENSG00000273637	0	0	0	0.00866	0.01175	0	0	0.00869	0	0	-	-	1:-:38839333-38874494	AL139260.2	-
ENSG00000158195	34.4903	35.5638	34.877	33.1947	35.0044	33.8135	45.2869	49.5499	44.6842	35.8059	10163	Q9Y6W5	1:-:27404226-27490158	WASF2	WAS protein family member 2 [Source:HGNC Symbol;Acc:HGNC:12733]
ENSG00000201780	0.08142	0	0	0	0	0	0	0	0	0	106481265	-	12:+:8484746-8484852	RNU6-275P	RNA, U6 small nuclear 275, pseudogene [Source:HGNC Symbol;Acc:HGNC:47238]
ENSG00000237740	0	0.04272	0	0.02371	0	0.37333	0	0	0.04566	0	100420830	-	10:+:87376896-87378481	NPAP1P3	nuclear pore associated protein 1 pseudogene 3 [Source:HGNC Symbol;Acc:HGNC:45020]
ENSG00000128652	0.10558	0.02387	0.07418	0.55383	0.00959	0.50306	0.07459	0.03989	0.07654	0.30662	3232	P31249	2:+:176136612-176173102	HOXD3	homeobox D3 [Source:HGNC Symbol;Acc:HGNC:5137]
ENSG00000128656	5.59042	1.21984	6.30044	5.80642	3.87303	4.92668	1.82421	6.8916	9.33058	4.47046	1123	P15882	2:-:174799363-175005369	CHN1	chimerin 1 [Source:HGNC Symbol;Acc:HGNC:1943]
ENSG00000128654	12.4611	26.4183	19.8401	10.5518	22.1884	39.0074	16.7021	20.2051	17.2552	12.8315	10651	O75431	2:+:176269395-176338025	MTX2	metaxin 2 [Source:HGNC Symbol;Acc:HGNC:7506]
ENSG00000128655	0.00285	0.01384	0	0	0	0.01823	0.01442	0	0.02663	0	50940	Q9HCR9	2:-:177623252-178072755	PDE11A	phosphodiesterase 11A [Source:HGNC Symbol;Acc:HGNC:8773]
ENSG00000276281	0.11654	0.2266	0	0	0	0.0861	0	0	0	0	106479268	-	2:-:85567662-85567960	RN7SL126P	RNA, 7SL, cytoplasmic 126, pseudogene [Source:HGNC Symbol;Acc:HGNC:46142]
ENSG00000200785	0	0	0	0.08547	0	0.07801	0.08019	0.08577	0	0	319103	-	14:-:21397292-21397401	SNORD8	small nucleolar RNA, C/D box 8
ENSG00000200783	0.18479	0.07699	0.07975	0.08547	0.02577	0.026	0.02673	0.05718	0.21944	0	106480888	-	17:-:72663823-72664152	RN7SKP180	RNA, 7SK small nuclear pseudogene 180 [Source:HGNC Symbol;Acc:HGNC:45904]
ENSG00000276289	0.43451	0.07427	0.50488	0.63126	0.16313	0.23516	0.31185	0.06205	0.02729	0.14565	102723475	A8MWV9	21:-:7816675-7829926	KCNE1B	potassium voltage-gated channel subfamily E regulatory subunit 1B [Source:HGNC Symbol;Acc:HGNC:52280]
ENSG00000173542	4.7156	2.86183	2.61066	4.2827	2.03201	5.04863	4.15148	4.77159	1.44609	3.52049	92597	Q7L9L4	4:+:70902326-71022449	MOB1B	MOB kinase activator 1B [Source:HGNC Symbol;Acc:HGNC:29801]
ENSG00000157211	0	0	0	0	0	0	0	0.02922	0	0	200008	Q5VXM1	1:-:54132968-54153770	CDCP2	CUB domain containing protein 2 [Source:HGNC Symbol;Acc:HGNC:27297]
ENSG00000173540	5.90119	4.67042	9.82306	8.501	4.35286	2.99868	5.80139	3.80223	6.15728	8.0507	29925	Q9Y5P6	3:-:49716844-49723951	GMPPB	GDP-mannose pyrophosphorylase B [Source:HGNC Symbol;Acc:HGNC:22932]
ENSG00000233456	0	0	0	0	0	0.08311	0	0	0	0	107080621	-	13:-:48570639-48573317	LINC01077	long intergenic non-protein coding RNA 1077 [Source:HGNC Symbol;Acc:HGNC:49120]
ENSG00000157214	0.34886	3.26615	1.69117	2.99479	1.9496	4.23591	3.08006	3.13847	4.36032	2.55089	261729	Q8NFT2	7:+:90167590-90238137	STEAP2	STEAP2 metalloreductase [Source:HGNC Symbol;Acc:HGNC:17885]
ENSG00000157216	10.7149	18.6151	13.6235	7.265	21.2459	21.0481	21.0428	23.4618	14.4032	7.28763	23648	Q9BWW4	1:-:54225432-54413479	SSBP3	single stranded DNA binding protein 3 [Source:HGNC Symbol;Acc:HGNC:15674]
ENSG00000122033	17.5699	11.639	16.621	14.962	11.1829	6.90558	8.11678	8.41078	10.187	10.8636	219402	Q9H2K0	13:-:27435643-27450591	MTIF3	mitochondrial translational initiation factor 3 [Source:HGNC Symbol;Acc:HGNC:29788]
ENSG00000173548	3.65847	2.46309	4.725	7.19111	2.13978	5.8379	4.24865	5.20287	7.12131	6.9698	257364	Q8WV41	15:+:75647906-75662301	SNX33	sorting nexin 33 [Source:HGNC Symbol;Acc:HGNC:28468]
ENSG00000233459	0	0	0	0	0	0.01192	0.0245	0	0	0	-	-	2:-:203634577-203636016	AC125238.2	-
ENSG00000204092	0	0	0.31671	0	0	0.18587	0	0.20437	0	0	401260	-	6:-:40344344-40346151	LINC00951	long intergenic non-protein coding RNA 951 [Source:HGNC Symbol;Acc:HGNC:48662]
ENSG00000204091	0	0	0.14106	0	0.09466	0.10083	0	0.14587	0.02239	0.02054	732253	Q3Y452	6:+:40334954-40379887	TDRG1	testis development related 1
ENSG00000232324	0.04709	0.27467	0	0.05082	0.04597	0	0	0	0.08155	0	-	-	19:+:53864763-53866140	AC008440.3	-
ENSG00000232325	0	0	0	0	0	0.04892	0	0.04303	0.04129	0	-	-	7:-:70972-95683	AC093627.1	-
ENSG00000232327	0	0	0	0.00741	0	0	0.05559	0	0	0	-	-	4:-:80386178-80388716	AC105917.1	-
ENSG00000174015	0.30337	0.01594	0.16514	0	0.01601	1.09031	0.06642	0.65711	0	0	220082	A0A140VJV5	13:+:45702311-45714559	SPERT	spermatid associated [Source:HGNC Symbol;Acc:HGNC:30720]
ENSG00000158445	0.05699	0.03391	0.07668	0.03022	0.04124	0.03533	0.01293	0.05746	0.049	0.02716	3745	Q14721	20:-:49293394-49484297	KCNB1	potassium voltage-gated channel subfamily B member 1 [Source:HGNC Symbol;Acc:HGNC:6231]
ENSG00000174016	0	0	0	0.01174	0	0	0	0	0	0	169966	Q8NEK8	X:+:80335504-80445311	FAM46D	family with sequence similarity 46 member D [Source:HGNC Symbol;Acc:HGNC:28399]
ENSG00000183019	0.09141	0.23105	0.63519	0.12825	0.41047	0.8374	0.6433	0.22275	1.67647	0.27013	199675	Q8IX19	19:+:7676628-7679826	MCEMP1	mast cell expressed membrane protein 1 [Source:HGNC Symbol;Acc:HGNC:27291]
ENSG00000235118	0	0	0.1807	0	0	0.17675	0	0	0	0	200726	A0A1B0GTK4	2:+:206642412-206649011	FAM237A	family with sequence similarity 237 member A [Source:HGNC Symbol;Acc:HGNC:52388]
ENSG00000235119	0.10071	0.39163	0	0	0	0.24801	0	0	0.62788	0	-	-	9:-:114396724-114398503	AL138895.1	-
ENSG00000232328	0	0	0	0	0	0	0.02506	0	0	0	-	-	2:+:236733382-236754363	AC084030.1	-
ENSG00000044090	13.2051	18.2879	11.543	12.0915	8.23192	14.7578	9.44182	21.3543	14.1328	8.81646	9820	Q14999	6:-:43037617-43053945	CUL7	cullin 7 [Source:HGNC Symbol;Acc:HGNC:21024]
ENSG00000240869	0	0.11107	0	0	0	0	0.20245	0	0	0	106481826	-	6:-:20421583-20421887	RN7SL128P	RNA, 7SL, cytoplasmic 128, pseudogene [Source:HGNC Symbol;Acc:HGNC:46144]
ENSG00000206785	2.45215	1.69381	0.51988	1.25358	0.44094	2.09761	1.89491	1.46765	2.54796	0.36909	109616962	-	7:+:65760052-65760186	SNORA15B-1	small nucleolar RNA, H/ACA box 15B-1 [Source:HGNC Symbol;Acc:HGNC:52191]
ENSG00000206786	0.24425	0	0	0.2636	0.3179	0	0	0	0	0	106481402	-	5:+:119138859-119138965	RNU6-701P	RNA, U6 small nuclear 701, pseudogene [Source:HGNC Symbol;Acc:HGNC:47664]
ENSG00000268070	0.27414	0.34054	0.1227	0.36161	0	0.18002	0.49349	0	0	0	-	-	19:+:20033444-20034332	AC006539.2	-
ENSG00000268074	0	0.02177	0	0	0	0	0	0.02425	0	0.0427	100132479	-	1:-:143929994-143930382	RPL22P5	ribosomal protein L22 pseudogene 5 [Source:HGNC Symbol;Acc:HGNC:37022]
ENSG00000279394	0.01927	0.02248	0.01553	0.01664	0.01505	0.03417	0	0.03757	0.13618	0.0147	-	-	15:-:79875920-79878179	AC015871.4	-
ENSG00000268079	0.06071	0	0	0	0	0	0	0.18081	0.09462	0	106481694	-	19:+:22203128-22204003	BNIP3P30	BCL2 interacting protein 3 pseudogene 30 [Source:HGNC Symbol;Acc:HGNC:49710]
ENSG00000279397	0.06701	0	0.13497	0.39777	0.26166	0.09901	0.61069	0.10886	0.24371	0	-	-	18:-:79515798-79516057	AC018445.2	-
ENSG00000279390	0.0159	0	0	0	0.03105	0.01567	0	0	0	0	-	-	21:+:15050189-15052379	AF127577.6	-
ENSG00000249085	0	0.06871	0.21354	0	0	0.15665	0	0	0	0	-	-	5:-:72794405-72816565	AC035140.1	-
ENSG00000279392	2.39803	2.44054	2.94319	1.53665	2.92607	1.77159	1.72629	2.19133	1.42106	2.33953	-	-	14:+:55229217-55229681	AL158801.5	-
ENSG00000279393	0	0.08288	0.09658	0.023	0	0.02099	0.02158	0.11541	0.15502	0.06095	-	-	13:+:28495633-28497267	AL139005.1	-
ENSG00000254009	0	0	0	0.07835	0	0	0.07351	0	0	0	28879	-	2:+:89872463-89872702	IGKV2D-38	immunoglobulin kappa variable 2D-38 (pseudogene) [Source:HGNC Symbol;Acc:HGNC:5803]
ENSG00000254008	0	0	0	0	0	0.03281	0	0	0	0	619434	-	8:+:142198356-142209003	LINC00051	long intergenic non-protein coding RNA 51
ENSG00000249084	0	0.02249	0	0	0	0.05698	0.01171	0	0.06011	0.04411	-	-	4:-:177343004-177357032	AC027627.1	-
ENSG00000204323	2.64395	0.94836	1.30471	2.29672	0.68304	0.63222	1.33946	1.87334	0.66691	4.38024	643008	Q71RC9	17:+:75633434-75641404	SMIM5	small integral membrane protein 5 [Source:HGNC Symbol;Acc:HGNC:40030]
ENSG00000231150	0.13646	0.05586	0.05786	0.00775	0.01402	0	0	0.03111	0	0	-	-	6:-:38923029-38953099	AL034345.2	-
ENSG00000254007	0	0	0	0	0	0	0	0	0	0.10797	-	-	8:-:5659679-5670077	AC084768.1	-
ENSG00000254006	0.4768	0	0	2.15482	0	0.09785	0.17099	0.03227	0.12386	0	-	-	8:-:64801236-64817573	AC104232.1	-
ENSG00000267159	0.23904	0	0	0.11466	0.12963	0.18313	0.05379	0.14382	0.24838	0	-	-	19:-:928259-928817	AC005379.1	-
ENSG00000163705	0.07355	0.02235	0.02778	0.03969	0.00898	0.02264	0.00465	0.02987	0.00955	0.00438	115795	Q96PS1	3:-:10081317-10108231	FANCD2OS	FANCD2 opposite strand [Source:HGNC Symbol;Acc:HGNC:28623]
ENSG00000172020	0.23376	0.01623	0.30266	0.05406	0.49711	2.52047	0.05072	0.47016	1.25782	0.9152	2596	Q5U058	3:+:115623324-115721490	GAP43	growth associated protein 43 [Source:HGNC Symbol;Acc:HGNC:4140]
ENSG00000272944	0.17879	1.31664	0.07202	0.32803	0.38396	1.59383	0.70605	1.83954	0.22758	0.28974	-	-	2:+:221572506-221574454	AC079834.2	-
ENSG00000272945	1.04063	2.09559	0.67369	0.25671	0.26121	1.09827	0.97845	0.59572	0.80325	0.52434	-	-	20:-:34281632-34286466	AL356299.2	-
ENSG00000272940	0.48614	2.13617	0.4504	0.44071	0.17084	1.24503	0.92543	0.56862	0.90924	0.07415	-	-	22:+:50597152-50597599	U62317.4	-
ENSG00000272941	3.58354	1.36097	1.13397	1.8968	0.99522	0.9443	1.87209	2.01058	2.02385	2.3354	-	-	7:+:135168403-135169547	AC083862.2	-
ENSG00000272942	0.36153	5.15853	0.05872	0.18879	0	0.20677	0.8148	0.08841	0.1333	0.0667	-	-	22:-:25434324-25435070	AL022324.3	-
ENSG00000188021	15.823	8.67928	7.71523	13.8894	10.1886	14.3952	11.8074	11.7501	11.1555	12.706	29978	Q9UHD9	X:+:56563639-56567868	UBQLN2	ubiquilin 2 [Source:HGNC Symbol;Acc:HGNC:12509]
ENSG00000130287	0	0.00245	0.01525	0.01634	0	0	0.02172	0.0164	0.04588	0.02405	1463	Q4LE67	19:+:19211973-19252233	NCAN	neurocan [Source:HGNC Symbol;Acc:HGNC:2465]
ENSG00000272948	2.73305	2.15878	0.93382	1.22461	2.20339	1.05762	0.8154	1.37427	1.52134	0.66296	-	-	21:+:37267784-37268497	AP001412.1	-
ENSG00000272949	0	5.76152	0	0	5.02038	1.83452	0.75384	0.25114	0.23841	0.54215	-	-	7:-:102483344-102543764	AC093668.2	-
ENSG00000135535	12.9187	8.48903	18.0633	20.6095	8.7116	20.7919	17.8381	25.2972	23.7467	17.4421	8763	Q04900	6:-:109366514-109382812	CD164	CD164 molecule [Source:HGNC Symbol;Acc:HGNC:1632]
ENSG00000239823	0	0.23969	0.74487	0.70957	0.24068	0.16191	0.33287	0	0.17079	0.39172	-	-	17:-:64390158-64390263	RF00019	-
ENSG00000154743	1.8985	2.26858	1.16416	1.18125	1.44358	0.92216	3.45561	1.32858	1.20757	1.26757	80746	A0A024R2H2	3:+:12484432-12539623	TSEN2	tRNA splicing endonuclease subunit 2 [Source:HGNC Symbol;Acc:HGNC:28422]
ENSG00000267153	0	0	0	0	0.0271	0	0	0	0	0	220147	-	18:+:60663115-60664369	CTBP2P3	C-terminal binding protein 2 pseudogene 3 [Source:HGNC Symbol;Acc:HGNC:45195]
ENSG00000267152	5.13727	5.2807	2.64479	5.53742	2.60745	1.41967	2.97714	3.46872	3.18816	2.1616	-	-	19:-:37728586-37730643	AC093227.1	-
ENSG00000254527	0.01381	0	0.04171	0.0149	0.12129	0.17679	0.16776	0	0.22953	0.11845	106480230	-	8:-:12205759-12206389	ENPP7P12	ectonucleotide pyrophosphatase/phosphodiesterase 7 pseudogene 12 [Source:HGNC Symbol;Acc:HGNC:48697]
ENSG00000159714	2.85578	6.28232	7.19108	3.14837	4.56097	16.3939	8.16923	1.34247	6.43159	2.71976	29800	Q8WTX9	16:-:67394419-67416833	ZDHHC1	zinc finger DHHC-type containing 1 [Source:HGNC Symbol;Acc:HGNC:17916]
ENSG00000159713	6.37896	2.85968	12.1575	8.39273	7.84126	1.65526	3.57159	3.66873	4.99968	10.4836	51673	A0A024R702	16:-:67389809-67393535	TPPP3	tubulin polymerization promoting protein family member 3 [Source:HGNC Symbol;Acc:HGNC:24162]
ENSG00000159712	0.03216	0.14778	0.02355	0.08518	0.00571	0.17277	0.02368	0	0.03038	0.01672	101926917	-	9:-:97156570-97221235	ANKRD18CP	ankyrin repeat domain 18C, pseudogene [Source:HGNC Symbol;Acc:HGNC:43601]
ENSG00000234241	0.04141	0.03522	0.02085	0.04469	0.10611	0.07138	0.05241	0.06727	0.06992	0.01974	-	-	20:+:6213699-6215381	AL109618.1	-
ENSG00000274629	0.96891	0.00834	0.00863	0.00925	0.77841	1.41893	0.2431	0.00929	0.68603	1.50395	-	-	2:+:224464682-224474500	AC073052.2	-
ENSG00000274628	0.25949	1.60659	0.44402	0.31802	1.81713	0.34333	2.73107	0.10003	0.09597	0.35846	105379252	-	9:-:66047084-66055006	AL669942.1	family with sequence similarity 95 member B1-like
ENSG00000274620	1.27877	2.02014	0.48292	0.51753	0.31207	1.49579	2.58969	0.77903	1.32873	1.29519	102465136	-	17:-:37614931-37615039	MIR378J	microRNA 378j [Source:HGNC Symbol;Acc:HGNC:49979]
ENSG00000247925	0	0	0	0.08013	0	0	0	0	0	0	-	-	6:+:11173452-11259099	AL139807.1	-
ENSG00000274624	0.04198	0.04081	0.2114	0.2039	0.04098	0.07237	0.04251	0.15914	0	0.08004	-	-	12:-:22104491-22105320	AC007671.1	-
ENSG00000218018	1.45947	0.37946	0.38168	1.64227	0.49698	0.26189	1.26589	0.2083	0.37619	0.61474	-	-	20:-:57384160-57393062	AL109955.1	-
ENSG00000240979	0.13773	0.16737	0.1387	0.14865	0.13445	0.13567	0.17433	0.14917	0.14311	0.16412	-	-	9:+:79726069-79726321	AL353813.1	-
ENSG00000121075	0.06976	0.01696	0.03513	0.00941	0	0.0859	0.03532	0.06611	0.30808	0.03325	9496	P57082	17:+:61452404-61485110	TBX4	T-box 4 [Source:HGNC Symbol;Acc:HGNC:11603]
ENSG00000240970	1.78237	0.58407	0.16134	4.30108	0.54738	0.37481	1.8859	0.91096	0.99884	0.4009	649946	-	11:-:119003012-119003446	RPL23AP64	ribosomal protein L23a pseudogene 64 [Source:HGNC Symbol;Acc:HGNC:36552]
ENSG00000121073	6.47739	5.19962	7.27745	6.3791	8.25679	7.25314	6.49328	5.90897	7.21833	6.49455	10237	P78383	17:-:49700943-49709014	SLC35B1	solute carrier family 35 member B1 [Source:HGNC Symbol;Acc:HGNC:20798]
ENSG00000231149	0	0	0	0	0	0.06452	0	0	0.06806	0	-	-	9:-:124514938-124516056	AL354979.1	-
ENSG00000231148	0.05694	0.01384	0	0	0	0	0	0	0	0	100420044	-	10:+:31913143-31913754	HMGB1P7	high mobility group box 1 pseudogene 7 [Source:HGNC Symbol;Acc:HGNC:39096]
ENSG00000171570	2.78161	0.67193	1.65345	0.45061	0.81239	0.53354	2.60807	0.14666	0.43384	0.33885	100529264	-	19:+:40778242-40808418	RAB4B-EGLN2	RAB4B-EGLN2 readthrough (NMD candidate) [Source:HGNC Symbol;Acc:HGNC:44465]
ENSG00000120306	6.19474	10.5729	10.3344	8.87844	17.0939	9.3701	8.30401	4.52446	5.03184	7.21166	84418	Q9H1C7	5:+:140174642-140282052	CYSTM1	cysteine rich transmembrane module containing 1 [Source:HGNC Symbol;Acc:HGNC:30239]
ENSG00000224796	3.54838	0.39247	0.74891	3.99006	0.14519	0.75346	1.59211	1.31168	1.78832	2.12675	6163	-	6:+:33079451-33079860	RPL32P1	ribosomal protein L32 pseudogene 1 [Source:HGNC Symbol;Acc:HGNC:10339]
ENSG00000171574	1.76542	1.37714	0.85688	0.76568	1.06989	1.25373	1.52986	3.22921	1.90542	2.16374	201514	Q8IVC4	19:+:58401504-58418327	ZNF584	zinc finger protein 584 [Source:HGNC Symbol;Acc:HGNC:27318]
ENSG00000111405	0.04553	0.09484	0.11134	0.07721	0	0.02562	0.10537	0.50362	0.16894	4.21267	8909	P21128	12:-:47709734-47725567	ENDOU	endonuclease, poly(U) specific [Source:HGNC Symbol;Acc:HGNC:14369]
ENSG00000111404	0.06749	0	0.04531	1.00149	0	0.10526	0	0.14618	0	0	79785	Q9H628	12:-:18080869-18320107	RERGL	RERG like [Source:HGNC Symbol;Acc:HGNC:26213]
ENSG00000279096	0.05222	0	0	0	0	0.05144	0	0	0.02713	0	-	-	1:+:48102068-48104736	AL356289.3	-
ENSG00000135502	0.26281	2.00635	0.93146	0.39797	0.31025	1.09572	0.29088	1.61735	1.78669	0.61953	65012	Q8NG04	12:+:57619527-57626151	SLC26A10	solute carrier family 26 member 10 [Source:HGNC Symbol;Acc:HGNC:14470]
ENSG00000135503	1.9092	1.9394	5.38404	5.66921	5.54472	9.3035	8.00414	4.37753	3.85305	8.4606	91	P36896	12:+:51951667-51997078	ACVR1B	activin A receptor type 1B [Source:HGNC Symbol;Acc:HGNC:172]
ENSG00000087128	0.92087	0.66152	0.09027	0.20229	0.18694	1.60143	1.33266	7.81094	0.71552	34.1927	28983	Q9UL52	4:+:68447449-68497604	TMPRSS11E	transmembrane serine protease 11E [Source:HGNC Symbol;Acc:HGNC:24465]
ENSG00000135506	39.1642	32.0428	59.6507	46.6419	37.2994	43.5497	40.2182	55.0087	44.4088	50.6845	10956	Q13438	12:+:57693955-57721557	OS9	OS9, endoplasmic reticulum lectin [Source:HGNC Symbol;Acc:HGNC:16994]
ENSG00000230898	0	0	0	0.0777	0	0	0.0729	0	0	0	-	-	1:-:166147782-166165095	AL596087.2	-
ENSG00000230899	0	0	0.14744	0	0	0.12619	0	0.13875	0	0.06979	101410537	-	X:-:149878836-149881070	MAGEA8-AS1	MAGEA8 antisense RNA 1 (head to head) [Source:HGNC Symbol;Acc:HGNC:45093]
ENSG00000253924	0.08257	0	0	0.06684	0	0	0	0	0	0	-	-	8:+:52294455-52301942	AC103831.1	-
ENSG00000284070	0.37035	0.06031	0.195	0.28607	0.15231	0.22221	0.64341	0.1751	0.55085	0.13082	-	-	22:-:24645171-24651657	AP000356.2	-
ENSG00000230896	2.57851	3.72468	5.16402	2.9086	3.01476	4.40536	2.59619	4.11791	3.49667	2.68019	-	-	1:-:45694684-45697075	AL604028.1	-
ENSG00000230897	1.10081	2.65696	0.7263	0.83982	1.79712	0.35521	0.4228	0.67833	0.51275	0.68751	388339	-	17:-:14705076-14705534	RPS18P12	ribosomal protein S18 pseudogene 12 [Source:HGNC Symbol;Acc:HGNC:35967]
ENSG00000155886	0.02918	0	0	0	0	0.04151	0	0.00702	0.56927	0.11898	25769	Q9UI40	9:-:19507452-19786928	SLC24A2	solute carrier family 24 member 2 [Source:HGNC Symbol;Acc:HGNC:10976]
ENSG00000201709	0.40708	0	0	0.08787	0	0.16039	0.08244	0	0.0846	0	106481397	-	15:+:65229861-65229967	RNU6-686P	RNA, U6 small nuclear 686, pseudogene [Source:HGNC Symbol;Acc:HGNC:47649]
ENSG00000248343	0	0	0	0	0	0.0181	0	0	0	0	-	-	4:+:21697450-21719026	AC096576.2	-
ENSG00000283352	0.2194	0.23839	0	0.40393	0.08819	1.05516	0	0.08387	0.10728	0.02461	106660613	-	6:-:57919912-57961382	AL021368.4	LINC00680-GUSBP4 readthrough
ENSG00000248340	0	0	0	0	0.09156	0	0	0	0.02437	0.03353	-	-	4:-:26873561-26874349	AC106047.2	-
ENSG00000276919	0.08297	0	0.08355	0.08954	0.08099	0.08172	0.08401	0.08986	0.17242	0.07909	-	-	14:+:100829350-100829454	RF01872	-
ENSG00000276918	0	0.11368	0	0.1893	0.11415	0.11518	0.14801	0	0	0.05573	-	-	11:-:66374138-66374435	RF00017	-
ENSG00000276916	0.54187	0.04052	0.46173	0.3149	0.14241	0.43111	0.61199	0.13543	0.71463	0	-	-	13:+:113511747-113514473	AL442125.2	-
ENSG00000041802	12.1018	15.2682	12.3018	10.8244	10.0783	16.5246	16.1996	17.454	9.90682	11.1674	55341	Q9H089	3:-:194640788-194672477	LSG1	large 60S subunit nuclear export GTPase 1 [Source:HGNC Symbol;Acc:HGNC:25652]
ENSG00000273398	0.04911	0.00367	0	0.00815	0.00738	0.00372	0.02295	0	0.01963	0	-	-	2:-:68131238-68261230	AC017083.3	-
ENSG00000273399	1.30441	1.2379	0.96956	0.8212	0.50023	1.26958	0.70758	0.37	0.35498	1.05101	-	-	9:-:14586766-14587326	AL159169.3	-
ENSG00000273391	2.36108	4.55904	1.18066	1.01927	2.54322	1.1388	0.75845	1.1992	0.50759	0.90029	-	-	7:-:139359032-139359566	AC083880.1	-
ENSG00000174903	97.8068	151.785	139.331	87.9756	118.699	97.3553	100.285	104.141	137.669	105.934	81876	Q9H0U4	11:+:66268533-66277492	RAB1B	RAB1B, member RAS oncogene family [Source:HGNC Symbol;Acc:HGNC:18370]
ENSG00000273394	0.24626	0.43393	0.186	0.13289	0	0.12129	0.06234	0.01667	0.17592	0.23475	-	-	3:-:113947005-113947570	AC128687.2	-
ENSG00000102763	2.78364	1.97053	2.31019	3.16064	1.43607	2.62841	2.6349	2.39674	3.76879	2.29669	23078	A3KMH1	13:-:41566837-41961120	VWA8	von Willebrand factor A domain containing 8 [Source:HGNC Symbol;Acc:HGNC:29071]
ENSG00000102760	27.7049	12.6543	21.2523	27.8138	19.5623	16.7797	15.5823	10.3491	23.9983	42.6729	28984	Q9H4X1	13:+:41457559-41470882	RGCC	regulator of cell cycle [Source:HGNC Symbol;Acc:HGNC:20369]
ENSG00000164305	26.7808	25.6438	28.5976	18.9529	22.9538	31.6723	22.1913	30.3844	23.8555	22.0917	836	P42574	4:-:184627696-184649509	CASP3	caspase 3 [Source:HGNC Symbol;Acc:HGNC:1504]
ENSG00000184659	0.06641	0.10634	0.20851	0.156	0.06101	0.11929	0.09098	0.16501	0.17454	0.13034	349334	Q8WXT5	9:+:65736555-65738784	FOXD4L4	forkhead box D4 like 4 [Source:HGNC Symbol;Acc:HGNC:23762]
ENSG00000198455	3.28717	1.5619	1.39171	3.15203	1.20474	3.8567	2.96782	0.4274	1.67094	1.23566	158586	P98169	X:+:57591652-57597545	ZXDB	zinc finger, X-linked, duplicated B [Source:HGNC Symbol;Acc:HGNC:13199]
ENSG00000198454	0	0	0.09867	0.19227	0	0.0351	0	0	0.02777	0.20379	101928638	Q5SQ13	9:+:136969243-136971990	PRR31	proline rich 31 [Source:HGNC Symbol;Acc:HGNC:18147]
ENSG00000198453	0.82528	0.49718	0.30957	0.93152	0.4019	0.79928	0.69171	0.73384	0.7453	0.34847	374900	Q96AZ9	19:+:36916329-36998700	ZNF568	zinc finger protein 568 [Source:HGNC Symbol;Acc:HGNC:25392]
ENSG00000198452	0	0	0	0	0	0	0.00293	0.01254	0.01203	0.02208	127617	Q8NHC6	1:+:247617143-247622372	OR14L1P	olfactory receptor family 14 subfamily L member 1 pseudogene [Source:HGNC Symbol;Acc:HGNC:15023]
ENSG00000109790	6.04595	2.89272	4.57579	5.61114	4.98596	12.6198	7.24692	19.9556	12.8406	4.50254	51088	Q96PQ7	4:+:39045039-39126857	KLHL5	kelch like family member 5 [Source:HGNC Symbol;Acc:HGNC:6356]
ENSG00000147488	0.01936	0.03177	0.0195	0.04898	0.01181	0.02444	0.1538	0.05309	0.03773	0.00808	9705	O60284	8:-:52110839-52460959	ST18	ST18, C2H2C-type zinc finger [Source:HGNC Symbol;Acc:HGNC:18695]
ENSG00000109794	0.42406	0.31974	0.82383	0.81802	0.75293	0.37824	0.88245	0.65274	0.24113	0.30238	25854	A5PLN7	4:+:186104419-186172667	FAM149A	family with sequence similarity 149 member A [Source:HGNC Symbol;Acc:HGNC:24527]
ENSG00000147485	0.04989	0.07599	0.06197	0.41283	0.0763	0.36041	0.14651	0.18193	0.37155	0.15062	137902	A1KZ92	8:-:51319578-51809445	PXDNL	peroxidasin like [Source:HGNC Symbol;Acc:HGNC:26359]
ENSG00000147481	0	0	0	0.0071	0	0	0	0	0	0	54212	B2RA84	8:+:49909789-50796691	SNTG1	syntrophin gamma 1 [Source:HGNC Symbol;Acc:HGNC:13740]
ENSG00000201608	0	0.11928	0.18534	0	0	0	0	0	0	0	106479577	-	1:-:160392768-160392909	RNU4-42P	RNA, U4 small nuclear 42, pseudogene [Source:HGNC Symbol;Acc:HGNC:46978]
ENSG00000068885	6.02587	7.65815	3.50674	6.72479	3.63623	5.99781	6.64875	5.62807	5.03504	3.64817	57560	Q9P2H3	3:-:160256986-160399880	IFT80	intraflagellar transport 80 [Source:HGNC Symbol;Acc:HGNC:29262]
ENSG00000230231	0.11343	0	0	0.04897	0	0	0	0	0.03536	0	100337589	-	1:+:166474745-166481565	FMO7P	flavin containing monooxygenase 7 pseudogene [Source:HGNC Symbol;Acc:HGNC:32208]
ENSG00000136856	2.67469	5.98526	4.31054	3.4898	6.14411	10.0142	4.70252	2.30348	6.92034	4.34461	29988	Q8WZ05	9:+:127397138-127408424	SLC2A8	solute carrier family 2 member 8 [Source:HGNC Symbol;Acc:HGNC:13812]
ENSG00000136854	1.32166	2.85344	1.82891	2.82969	2.44692	2.86922	5.63827	3.13658	8.80957	1.42202	6812	Q68CM6	9:+:127579370-127696027	STXBP1	syntaxin binding protein 1 [Source:HGNC Symbol;Acc:HGNC:11444]
ENSG00000132570	0.89047	2.60296	1.15855	1.79227	0.57159	3.85319	2.72224	1.3486	1.59303	1.58422	84105	Q9H0N5	5:+:134904906-135007959	PCBD2	pterin-4 alpha-carbinolamine dehydratase 2 [Source:HGNC Symbol;Acc:HGNC:24474]
ENSG00000136859	3.61769	3.42987	4.39438	9.48164	5.25672	4.17692	6.45992	3.51777	32.5978	16.8971	23452	A0A024R868	9:-:127087332-127122883	ANGPTL2	angiopoietin like 2 [Source:HGNC Symbol;Acc:HGNC:490]
ENSG00000251996	0.31113	0	0	0	0	0	0	0	0	0	-	-	Y:+:7341531-7341642	RF00019	-
ENSG00000285304	0.30405	0.92745	0.1854	0	0.59634	0.06045	0.86714	0.89425	0.65796	0.09573	-	-	22:+:37639693-37666932	Z83844.3	-
ENSG00000285300	0	0	0	0.01283	0	0	0	0	0.03293	0	-	-	10:+:70927055-71077810	AC073176.3	-
ENSG00000065457	5.06461	2.99607	1.85785	5.75304	1.52411	5.73286	4.30046	3.52495	4.23946	2.7953	23536	Q9BUB4	16:-:75596981-75623300	ADAT1	adenosine deaminase, tRNA specific 1 [Source:HGNC Symbol;Acc:HGNC:228]
ENSG00000172081	44.7884	19.2733	31.4845	38.6634	39.0864	16.3639	26.7377	29.0552	31.0307	24.8633	126308	Q96BX8	19:-:2071038-2096673	MOB3A	MOB kinase activator 3A [Source:HGNC Symbol;Acc:HGNC:29802]
ENSG00000172086	25.6179	26.9338	13.247	21.0456	16.9011	21.5825	19.8262	30.7267	25.075	16.8836	51315	A0A024R5P4	2:-:88027205-88055729	KRCC1	lysine rich coiled-coil 1 [Source:HGNC Symbol;Acc:HGNC:28039]
ENSG00000242371	354.592	241.304	510.022	753.519	474.595	146.892	626.013	260.432	160.184	535.094	28930	P01597	2:-:89319625-89320146	IGKV1-39	immunoglobulin kappa variable 1-39 (gene/pseudogene) [Source:HGNC Symbol;Acc:HGNC:5740]
ENSG00000108774	23.1215	19.6558	15.8778	21.974	71.4931	23.8071	24.9203	90.5799	26.3592	59.9327	5878	A0A024R1U4	17:-:42124976-42155044	RAB5C	RAB5C, member RAS oncogene family [Source:HGNC Symbol;Acc:HGNC:9785]
ENSG00000078269	2.93222	1.46224	2.02102	3.24659	1.47506	5.12202	2.73326	3.47626	4.59228	2.91882	8871	O15056	6:+:157981887-158099176	SYNJ2	synaptojanin 2 [Source:HGNC Symbol;Acc:HGNC:11504]
ENSG00000108771	34.4746	15.6335	16.1853	15.1462	21.3538	18.2095	17.7915	21.5041	13.1552	22.8323	79132	Q96C10	17:-:42101404-42112733	DHX58	DExH-box helicase 58 [Source:HGNC Symbol;Acc:HGNC:29517]
ENSG00000219298	0	0	0.19106	0	0	0.06229	0	0	0.06571	0	-	-	6:+:149977471-149979105	AL355497.1	-
ENSG00000219294	0	0.02046	0	0	0	0.06218	0.06392	0	0.03826	0.03009	206426	-	6:+:7986537-7988192	PIP5K1P1	phosphatidylinositol-4-phosphate 5-kinase type 1 pseudogene 1 [Source:HGNC Symbol;Acc:HGNC:28372]
ENSG00000088340	3.10531	2.60414	21.6833	12.1	1.79138	2.16066	6.87148	4.13629	3.12681	8.01593	80307	Q2NNQ8,A9Z1Z3	20:-:35558737-35607562	FER1L4	fer-1 like family member 4, pseudogene
ENSG00000099246	9.82451	11.6754	8.74336	9.81734	9.05871	10.6357	14.718	17.5978	13.3736	15.3838	22931	Q9NP72	10:+:27504174-27542237	RAB18	RAB18, member RAS oncogene family [Source:HGNC Symbol;Acc:HGNC:14244]
ENSG00000146282	14.4349	14.0397	14.4125	11.4226	10.8629	14.3603	9.41731	17.1497	14.2271	10.7191	57038	Q5T160	6:-:87514378-87590003	RARS2	arginyl-tRNA synthetase 2, mitochondrial [Source:HGNC Symbol;Acc:HGNC:21406]
ENSG00000146285	3.44742	0.40227	1.52504	2.54072	0.62859	0.23153	0.78096	0.28506	0.62713	1.56146	256380	B4E0X3	6:-:107704104-107824317	SCML4	Scm polycomb group protein like 4 [Source:HGNC Symbol;Acc:HGNC:21397]
ENSG00000063854	5.18467	5.45988	5.51485	4.89684	6.42311	5.07543	5.44918	7.34739	5.25545	5.35237	3029	Q16775	16:-:1795620-1827194	HAGH	hydroxyacylglutathione hydrolase [Source:HGNC Symbol;Acc:HGNC:4805]
ENSG00000248545	0	0	0	0	0	0	0.08585	0	0	0	-	-	4:+:25608711-25619468	AC092436.2	-
ENSG00000248544	0.24735	0.13042	0.14354	0.30314	0.14323	0.0702	0.14433	0.03632	0.16989	0.1119	-	-	5:-:157375741-157384950	AC008676.1	-
ENSG00000248547	0	0.01523	0	0.01691	0	0	0	0	0	0	-	-	4:-:68883885-68884440	AC021146.2	-
ENSG00000248546	0.12357	0.20422	0.06222	0.09335	0.21712	0.17041	0.07507	0.17398	0.1284	0.08246	23520	O43423	4:-:164197007-164197711	ANP32C	acidic nuclear phosphoprotein 32 family member C [Source:HGNC Symbol;Acc:HGNC:16675]
ENSG00000248540	0	0.01046	0.01084	0.03775	0.08667	0.0742	1.0216	0.10781	0.50599	0.25647	283731	-	15:-:74125915-74129278	AC010931.2	uncharacterized LOC283731
ENSG00000270427	1.09448	0.76307	0.05567	1.04995	0.11871	0.98008	0.55972	0.8501	1.22914	0.36885	100118954	-	10:+:5776071-5776858	NRBF2P5	nuclear receptor binding factor 2 pseudogene 5 [Source:HGNC Symbol;Acc:HGNC:44683]
ENSG00000212961	0.02045	0	0	0.02943	0	0	0	0.00738	0	0	100129920	-	11:+:74354443-74355720	HNRNPA1P40	heterogeneous nuclear ribonucleoprotein A1 pseudogene 40 [Source:HGNC Symbol;Acc:HGNC:48769]
ENSG00000271254	8.33768	13.0184	6.0382	5.7576	3.14381	10.1872	6.09088	3.82824	9.20818	4.0328	102724250	-	KI270711.1:-:4612-29626	AC240274.1	neuroblastoma breakpoint family member 1
ENSG00000132394	11.0829	12.7193	10.5341	9.21158	11.5247	10.1584	9.1017	9.75058	10.7794	6.10227	60678	P57772	3:+:128153454-128408646	EEFSEC	eukaryotic elongation factor, selenocysteine-tRNA specific [Source:HGNC Symbol;Acc:HGNC:24614]
ENSG00000276205	0.25303	0	0	0	0	0	0	0	0	0	-	-	X:-:131221196-131221436	AL603758.1	-
ENSG00000145390	2.95538	0.59673	1.04835	3.41142	0.93223	2.47883	2.42489	1.92962	2.16641	1.82628	54532	Q70EK8	4:+:119212587-119295517	USP53	ubiquitin specific peptidase 53 [Source:HGNC Symbol;Acc:HGNC:29255]
ENSG00000145391	2.25552	1.24638	1.87299	4.16449	1.86687	3.1282	3.52947	3.3208	4.45378	2.68719	80854	Q8WTS6	4:-:139495941-139606699	SETD7	SET domain containing lysine methyltransferase 7 [Source:HGNC Symbol;Acc:HGNC:30412]
ENSG00000133627	1.88288	3.25462	1.60925	1.30165	1.47237	1.77349	1.94317	1.88416	1.88883	0.96913	57180	Q9P1U1	7:+:152759749-152855378	ACTR3B	ARP3 actin related protein 3 homolog B [Source:HGNC Symbol;Acc:HGNC:17256]
ENSG00000272112	3.54426	4.07352	1.56779	1.71593	2.13406	0.57099	0.98944	2.74438	1.49719	1.8314	-	-	5:-:151724831-151725356	AC011374.2	-
ENSG00000148411	4.21205	3.24224	4.31349	6.23923	3.72606	5.01636	11.49	4.38778	10.2971	2.20853	138151	Q96BF6	9:-:136006537-136095285	NACC2	NACC family member 2 [Source:HGNC Symbol;Acc:HGNC:23846]
ENSG00000133624	12.1141	9.53296	6.96676	9.51904	6.35037	10.1318	6.80715	6.32365	7.04619	5.51835	79970	Q75MW2	7:-:149547154-149624752	ZNF767P	zinc finger family member 767, pseudogene
ENSG00000271253	0	0	0	0	0.06426	0	0	0	0	0	-	-	7:+:12685637-12686033	AC011891.2	-
ENSG00000272115	0.6646	1.71127	0.59692	0.73664	0.47341	1.68084	0.67295	0.42798	2.38897	0.58217	-	-	8:+:144409492-144409976	AC233992.3	-
ENSG00000138639	2.81904	0.77644	2.24094	1.99379	1.03019	2.18651	1.62524	0.77193	2.26872	1.48909	83478	Q8N264	4:+:85475114-86002670	ARHGAP24	Rho GTPase activating protein 24 [Source:HGNC Symbol;Acc:HGNC:25361]
ENSG00000276805	0.56282	1.85749	0.97423	0.48749	0.4763	0.63291	1.02239	0.68934	0.83705	0.32237	-	-	10:+:38403189-38452153	AL133216.2	-
ENSG00000139946	0.83675	0.53016	0.49608	1.33884	0.33999	1.94914	1.33764	0.28704	1.04102	0.49737	57161	Q9HAT8	14:+:56117814-56301526	PELI2	pellino E3 ubiquitin protein ligase family member 2 [Source:HGNC Symbol;Acc:HGNC:8828]
ENSG00000265987	0	0	0	0	0	0	0	0	0.02246	0	-	-	17:+:75344405-75373662	AC011933.4	-
ENSG00000276807	0.04712	0	0	0	0	0.02063	0	0	0	0	-	-	15:-:73730048-73731711	AC022188.1	-
ENSG00000280778	0.02387	0.06961	0.02404	0	0.07766	0	0	0	0.0496	0	-	-	1:+:145927258-145977811	AC243547.3	-
ENSG00000255487	0.47641	0.13233	0.30842	0	0.06644	0	0.20675	0.14742	0	0	-	-	8:+:38275888-38276680	AC087362.2	-
ENSG00000101442	7.48891	6.73232	6.53953	7.28324	5.23164	9.43421	5.35459	4.00938	5.18415	5.60104	79913	Q9H9F9	20:+:38748442-38772520	ACTR5	ARP5 actin related protein 5 homolog [Source:HGNC Symbol;Acc:HGNC:14671]
ENSG00000101443	27.6539	58.0945	180.246	85.1066	128.069	4.07324	99.3943	30.1958	30.8304	63.0825	10406	Q14508	20:+:45469706-45481532	WFDC2	WAP four-disulfide core domain 2 [Source:HGNC Symbol;Acc:HGNC:15939]
ENSG00000101441	5.66079	0.87961	0.92285	1.81527	1.74381	0	0.32888	0	0.84373	0.46443	1472	P01036	20:-:23685640-23689040	CST4	cystatin S [Source:HGNC Symbol;Acc:HGNC:2476]
ENSG00000259986	0	0.02694	0.02791	0.06979	0.08116	0.0273	0.02806	0.04002	0	0	-	-	15:+:83179182-83439445	AC103876.1	-
ENSG00000101444	83.9681	125.561	45.1174	24.1542	59.2784	57.3176	60.6924	54.533	44.4486	35.0177	191	P23526	20:-:34280268-34311802	AHCY	adenosylhomocysteinase [Source:HGNC Symbol;Acc:HGNC:343]
ENSG00000101445	31.5346	5.47974	11.3377	31.8062	9.00351	3.8186	14.6224	5.62262	12.8482	17.4899	26051	Q96T49	20:+:38805705-38923024	PPP1R16B	protein phosphatase 1 regulatory subunit 16B [Source:HGNC Symbol;Acc:HGNC:15850]
ENSG00000145649	59.4707	41.6632	21.3927	52.499	53.0971	11.6623	65.4284	8.04184	43.6803	118.482	3001	P12544	5:+:55102648-55110252	GZMA	granzyme A [Source:HGNC Symbol;Acc:HGNC:4708]
ENSG00000101448	0.02514	0.03123	0.07032	0.09797	0.04635	0	0.05656	0.01815	0.0058	0	57119	O95925	20:-:45540626-45547752	EPPIN	epididymal peptidase inhibitor [Source:HGNC Symbol;Acc:HGNC:15932]
ENSG00000214063	5.86142	4.62963	6.1205	8.16889	7.66385	4.70118	3.48104	5.21416	5.85488	7.19832	7106	A0A024RCE1	11:+:842808-867116	TSPAN4	tetraspanin 4 [Source:HGNC Symbol;Acc:HGNC:11859]
ENSG00000214062	0.19252	0.11698	0.03635	0.20778	0.08222	0.01185	0.06092	0.37792	0.08752	0	100270851	-	4:-:77082403-77083126	RPL7P17	ribosomal protein L7 pseudogene 17 [Source:HGNC Symbol;Acc:HGNC:36116]
ENSG00000137812	1.3862	0.93862	1.48755	1.45201	1.74641	2.29388	2.07577	2.58839	2.23341	1.59445	57082	Q8NG31	15:+:40594020-40664342	KNL1	kinetochore scaffold 1 [Source:HGNC Symbol;Acc:HGNC:24054]
ENSG00000172339	0.6647	0.65059	1.28229	0.80325	0.88632	0.60129	0.88367	0.90304	0.70476	0.78536	199857	Q96F25	1:-:94974407-95072945	ALG14	ALG14, UDP-N-acetylglucosaminyltransferase subunit [Source:HGNC Symbol;Acc:HGNC:28287]
ENSG00000137815	11.9094	15.6171	11.3243	7.30478	9.91729	18.1884	12.0117	14.3862	12.4657	7.86115	23168	Q92541	15:+:41408408-41483563	RTF1	RTF1 homolog, Paf1/RNA polymerase II complex component [Source:HGNC Symbol;Acc:HGNC:28996]
ENSG00000137817	11.4974	12.1743	8.21667	9.66696	8.347	10.9171	9.17991	9.87625	9.71652	7.96453	56965	Q2NL67	15:-:72241181-72272999	PARP6	poly(ADP-ribose) polymerase family member 6 [Source:HGNC Symbol;Acc:HGNC:26921]
ENSG00000137818	485.236	862.132	719.335	319.005	857.602	184.086	426.195	477.064	372.849	452.387	6176	P05386	15:+:69452784-69456194	RPLP1	ribosomal protein lateral stalk subunit P1 [Source:HGNC Symbol;Acc:HGNC:10372]
ENSG00000249635	0.03706	0.08407	0.03981	0.04266	0.00965	0.12412	0.05754	0.02141	0.04108	0.03768	101929577	-	4:-:106003317-106022478	AC109361.1	uncharacterized LOC101929577
ENSG00000249637	1.20598	0.78674	0.52734	1.1474	1.27016	1.57868	0.5945	0.44683	0.24732	0.99835	-	-	5:-:140370891-140401367	AC008438.1	-
ENSG00000172336	29.9262	47.617	40.0288	20.6213	53.7949	28.4445	22.7671	55.0433	30.8665	26.006	10248	O75817	7:+:100706053-100707495	POP7	POP7 homolog, ribonuclease P/MRP subunit [Source:HGNC Symbol;Acc:HGNC:19949]
ENSG00000249631	0.05185	0.05461	0.04352	0.14457	0.08858	0	0.13564	0.01872	0	0.09886	-	-	4:+:11625714-11813958	AC005699.1	-
ENSG00000258050	0	0.04473	0	0	0	0	0	0	0	0	-	-	14:-:55196727-55199013	AL139316.1	-
ENSG00000173068	0.40536	0.45322	0.25306	0.58965	0.3574	0.88986	0.42715	0.14654	1.16258	0.72081	54796	Q6ZN30	9:-:16409503-16870843	BNC2	basonuclin 2 [Source:HGNC Symbol;Acc:HGNC:30988]
ENSG00000236308	1.49212	0.9231	0.66784	1.49649	0.72092	0.89077	1.54141	0.7672	1.19023	0.90515	-	-	10:+:100190036-100190747	AL138921.2	-
ENSG00000223287	0	0	0	0.17574	0	0	0	0	0	0	106481481	-	21:-:13968489-13968595	RNU6-954P	RNA, U6 small nuclear 954, pseudogene [Source:HGNC Symbol;Acc:HGNC:47917]
ENSG00000152102	19.6079	23.9377	25.1357	26.0381	22.6281	61.8283	35.0135	37.1182	35.9298	19.1881	130074	A1KXE4	2:-:131047876-131093460	FAM168B	family with sequence similarity 168 member B [Source:HGNC Symbol;Acc:HGNC:27016]
ENSG00000233154	0.11779	0.02489	0.07221	0.08291	0.03999	0.0454	0.01556	0.04437	0.05854	0.04394	101929023	-	1:-:116423724-116478842	LINC01762	long intergenic non-protein coding RNA 1762
ENSG00000233155	1.11269	5.32944	1.3665	1.11299	1.35109	0.0802	2.66558	1.79293	1.12797	0.80199	100130009	-	2:-:74418122-74418442	HMGA1P8	high mobility group AT-hook 1 pseudogene 8 [Source:HGNC Symbol;Acc:HGNC:39183]
ENSG00000233157	0	0	0.04929	0	0	0.13257	0.04956	0	0	0	-	-	22:-:43759199-43759910	Z97055.1	-
ENSG00000173065	2.96074	4.86272	2.45974	4.13825	4.17021	3.94663	5.02009	3.01151	4.76895	3.02116	55731	Q8WU58	17:-:28755978-28855232	FAM222B	family with sequence similarity 222 member B [Source:HGNC Symbol;Acc:HGNC:25563]
ENSG00000173064	3.24847	1.46281	0.85647	3.76388	0.62798	4.34028	4.26991	3.104	3.34351	1.91019	283450	F8VWT9	12:-:112160188-112382439	HECTD4	HECT domain E3 ubiquitin protein ligase 4 [Source:HGNC Symbol;Acc:HGNC:26611]
ENSG00000236304	0.26269	0.11284	0	0.8703	0.07156	0.28885	0.40827	0.25804	0.70461	0.52412	-	-	11:+:76657056-76663866	AP001189.1	-
ENSG00000233153	0	0	0	0	0	0	0.13265	0	0	0	100505877	-	3:-:23195070-23202578	UBE2E2-AS1	UBE2E2 antisense RNA 1 (head to head)
ENSG00000278815	0	0	0	0.09309	0	0	0	0	0	0	100126299	-	5:-:136080497-136080597	RF00006	vault RNA 2-1
ENSG00000132334	5.50144	1.84307	2.55732	8.44118	2.78014	3.36676	5.10896	2.39001	5.85337	5.48529	5791	P23469	10:+:127907061-128085855	PTPRE	protein tyrosine phosphatase, receptor type E [Source:HGNC Symbol;Acc:HGNC:9669]
ENSG00000273841	12.0312	8.08783	12.1262	7.92792	12.2823	8.4013	11.1454	6.7183	5.72905	7.72761	6880	Q16594	5:-:69364743-69370013	TAF9	TATA-box binding protein associated factor 9 [Source:HGNC Symbol;Acc:HGNC:11542]
ENSG00000222489	1.17724	0.85835	0.11855	0.95289	0.51713	2.6671	1.19205	0.57374	1.10092	1.12222	109616976	-	14:-:20323179-20323326	SNORA79B	small nucleolar RNA, H/ACA box 79B [Source:HGNC Symbol;Acc:HGNC:52222]
ENSG00000138092	5.26358	2.24695	5.46601	5.00763	9.11264	4.63579	2.54979	2.64513	8.97815	8.00645	79172	Q9BU64	2:+:24793136-24822376	CENPO	centromere protein O [Source:HGNC Symbol;Acc:HGNC:28152]
ENSG00000138095	15.7478	20.0203	11.2583	12.3043	12.8552	14.922	19.4201	19.3657	11.7073	9.43524	10128	P42704	2:-:43886508-43996005	LRPPRC	leucine rich pentatricopeptide repeat containing [Source:HGNC Symbol;Acc:HGNC:15714]
ENSG00000267855	15.6599	25.4851	23.1524	15.5101	33.9795	16.5549	16.7745	20.7061	13.8758	14.5342	4701	O95182	19:-:8308768-8321396	NDUFA7	NADH:ubiquinone oxidoreductase subunit A7 [Source:HGNC Symbol;Acc:HGNC:7691]
ENSG00000267857	0	0.02786	0	0.09278	0	0	0	0	0.02978	0	-	-	21:-:45100487-45101094	AL133499.1	-
ENSG00000054148	36.1434	72.05	50.7928	42.0809	81.7103	69.3037	46.8199	32.2847	47.8373	35.9636	29085	V9HWC4	9:+:136848724-136851027	PHPT1	phosphohistidine phosphatase 1 [Source:HGNC Symbol;Acc:HGNC:30033]
ENSG00000259869	0.027	0.06999	0	0	0	0	0	0.41911	0.22443	0.03432	-	-	10:-:42751178-42752145	AL022344.2	-
ENSG00000267858	1.57619	2.12297	1.2385	2.72426	1.45265	2.65413	2.58274	1.14122	2.21725	0.71069	100131691	-	19:+:58559129-58574797	MZF1-AS1	MZF1 antisense RNA 1
ENSG00000137409	56.3578	63.7644	57.7651	51.1148	58.1481	58.5937	44.275	31.2565	63.9459	61.2525	23787	A8YXX5	6:-:36968141-36986298	MTCH1	mitochondrial carrier 1 [Source:HGNC Symbol;Acc:HGNC:17586]
ENSG00000278213	0	0.05722	0	0	0	0	0	0	0.04077	0	100420786	-	9:+:62559839-62569907	CNTNAP3P5	contactin associated protein-like 3 pseudogene 5 [Source:HGNC Symbol;Acc:HGNC:49588]
ENSG00000259863	0.52139	0.1056	0.09845	0.49237	0.14315	0.78107	0.64894	0.08823	1.20768	0.44007	100287216	-	2:-:109127327-109128930	SH3RF3-AS1	SH3RF3 antisense RNA 1 [Source:HGNC Symbol;Acc:HGNC:44168]
ENSG00000085224	4.43297	2.37328	1.81077	3.7058	1.80678	3.35296	3.59801	3.35369	3.29683	1.81388	546	B4DLW1	X:-:77504878-77786269	ATRX	ATRX, chromatin remodeler [Source:HGNC Symbol;Acc:HGNC:886]
ENSG00000224886	0.03556	0	0	0.19187	0	0.08756	0.25203	0.19255	0	0.01695	-	-	10:-:79684494-79684983	AL132656.1	-
ENSG00000224884	0	0	0	0	0	0.09178	0	0	0	0	-	-	3:-:8573726-8593124	AC034187.1	-
ENSG00000229870	0.42905	0.25389	0.31936	0.30199	0.20031	0.38587	0.05667	0.10102	0.09692	0.24896	100271422	-	10:+:49815096-49815562	RPL21P89	ribosomal protein L21 pseudogene 89 [Source:HGNC Symbol;Acc:HGNC:36474]
ENSG00000224883	0	0.148	0	0	0	0	0	0	0	0	-	-	22:-:41981304-41982217	Z99716.1	-
ENSG00000224238	0.16916	0.13156	0.09795	0.01826	0.0289	0.57069	0.15844	0.01832	0.02636	0.16125	104472716	-	1:+:119047405-119064785	WARS2-IT1	WARS2 intronic transcript 1 [Source:HGNC Symbol;Acc:HGNC:41393]
ENSG00000213777	0.42854	0.12498	0.01233	0.17178	0.01793	0.06633	0.13018	0.02652	0.06997	0.03502	-	-	19:+:53503392-53512687	AC011487.1	-
ENSG00000273368	0.03396	0.3632	0.20522	0	0	0.13382	0.05159	0	0.14116	0	-	-	18:+:8154558-8155070	AC006566.1	-
ENSG00000213772	0	0.05026	0.05207	0.19529	0.10094	0.05093	0	0.05599	0	0.04928	106481691	-	2:-:9271292-9271628	EIF1P7	eukaryotic translation initiation factor 1 pseudogene 7 [Source:HGNC Symbol;Acc:HGNC:49620]
ENSG00000278333	0	0	0	0.05531	0	0	0	0	0.05325	0.04885	-	-	10:-:85613017-85613186	RF02271	-
ENSG00000213770	0	0	0	0	0	0.0299	0	0	0	0	100131328	-	10:-:27349717-27350290	FAM210CP	family with sequence similarity 210 member C, pseudogene [Source:HGNC Symbol;Acc:HGNC:44938]
ENSG00000235191	0.34203	0.11735	0.30391	0.58626	0.13748	0.13872	0.32595	0.15253	0.18815	0.32604	100874085	-	19:-:48910930-48918891	NUCB1-AS1	NUCB1 antisense RNA 1
ENSG00000144119	0.06823	0.64668	0.01718	0.05522	0.04995	0	20.1768	0.01847	0	0	165257	Q7Z5L3	2:-:119156243-119158889	C1QL2	complement C1q like 2 [Source:HGNC Symbol;Acc:HGNC:24181]
ENSG00000144118	13.7981	4.06166	8.85121	10.1631	7.72499	8.24258	7.38979	2.48253	6.62052	17.9535	5899	A0A024RAG3	2:+:120240064-120294713	RALB	RAS like proto-oncogene B [Source:HGNC Symbol;Acc:HGNC:9840]
ENSG00000144115	3.01268	10.2824	2.18676	2.13739	2.97656	2.78476	2.11373	9.19137	7.57545	2.09322	55258	Q86YJ6	2:+:88170295-88186636	THNSL2	threonine synthase like 2 [Source:HGNC Symbol;Acc:HGNC:25602]
ENSG00000259654	0	0.06956	0	0.15445	0	0.07048	0.16302	0.19374	0	0	-	-	15:+:84685884-84686946	AC115102.1	-
ENSG00000278334	0	0.09058	1.73583	0.05028	0.04548	0.09178	0.09434	1.46317	0.09681	0.04441	-	-	7:+:27185832-27186018	RF02138	-
ENSG00000100311	3.64353	1.88702	2.64518	4.92967	2.30856	5.52833	4.02944	2.4459	10.5586	4.76274	5155	P01127	22:-:39223359-39244751	PDGFB	platelet derived growth factor subunit B [Source:HGNC Symbol;Acc:HGNC:8800]
ENSG00000272711	1.41163	8.61518	1.81646	1.43885	2.62198	1.44199	1.60144	3.1143	1.61618	1.98733	-	-	2:-:74832655-74833987	AC019069.1	-
ENSG00000150433	2.70631	3.13374	1.98297	2.60354	1.93784	1.51404	2.04916	2.97798	2.03603	2.08223	219854	A2RU14	11:-:125096545-125111763	TMEM218	transmembrane protein 218 [Source:HGNC Symbol;Acc:HGNC:27344]
ENSG00000104671	9.87079	10.121	10.2808	9.48716	10.3084	13.1744	10.0127	14.3473	12.4008	14.4114	10671	O00399	8:+:30156297-30183640	DCTN6	dynactin subunit 6 [Source:HGNC Symbol;Acc:HGNC:16964]
ENSG00000235194	3.55969	1.24563	1.00253	3.75024	0.79245	4.54886	2.12738	0.67854	1.66747	1.09868	90673	Q9H7J1	14:-:23295643-23302848	PPP1R3E	protein phosphatase 1 regulatory subunit 3E [Source:HGNC Symbol;Acc:HGNC:14943]
ENSG00000100316	402.329	699.107	415.492	360.631	501.402	195.984	388.451	270.268	278.439	291.207	6122	P39023	22:-:39312882-39320389	RPL3	ribosomal protein L3 [Source:HGNC Symbol;Acc:HGNC:10332]
ENSG00000100319	5.13711	7.23045	5.89707	3.21426	8.74573	3.29569	3.81239	5.05652	4.25443	5.68854	55954	A0A024R1I1	22:-:29730956-29767011	ZMAT5	zinc finger matrin-type 5 [Source:HGNC Symbol;Acc:HGNC:28046]
ENSG00000104679	10.5036	13.4378	13.5097	9.56988	11.9119	12.6172	10.2064	9.31653	12.7795	9.5801	203069	Q9Y3T6	8:+:23270120-23296279	R3HCC1	R3H domain and coiled-coil containing 1 [Source:HGNC Symbol;Acc:HGNC:27329]
ENSG00000120075	0.05122	0.0332	0.2579	0.03685	0.08333	0.01682	0	0.0416	0.1774	0.21158	3215	P09067	17:-:48591257-48593961	HOXB5	homeobox B5 [Source:HGNC Symbol;Acc:HGNC:5116]
ENSG00000259658	2.67634	0.41036	1.77268	1.91914	0.56108	0	0.41832	0.34043	0.83987	1.17289	-	-	15:-:101732201-101746870	AC027559.1	-
ENSG00000110680	0	0	0.00825	0.01325	0.02398	0	0	0	0.03403	0	796	P01258	11:-:14966668-14972354	CALCA	calcitonin related polypeptide alpha [Source:HGNC Symbol;Acc:HGNC:1437]
ENSG00000238227	4.93041	3.25944	5.05814	17.688	2.45151	5.39731	8.3432	3.13941	4.18214	2.88308	90120	H0YL14	9:-:136114581-136118863	TMEM250	transmembrane protein 250 [Source:HGNC Symbol;Acc:HGNC:31009]
ENSG00000261189	1.57947	2.65135	2.43035	0.64585	2.66226	2.14528	1.10264	1.43436	1.45769	1.05676	-	-	6:-:7540451-7541338	AL031058.1	-
ENSG00000238225	0	0	0	0	0	0	0	0	0.15881	0	641456	-	3:+:25686896-25687123	CRIP1P2	cysteine rich protein 1 pseudogene 2 [Source:HGNC Symbol;Acc:HGNC:44517]
ENSG00000224773	0.00894	0	0	0.02896	0	0.00881	0.00906	0.01937	0	0.00853	100420080	-	X:-:114774828-114776775	HSPA8P7	heat shock protein family A (Hsp70) member 8 pseudogene 7 [Source:HGNC Symbol;Acc:HGNC:44922]
ENSG00000238222	0	0	0	0	0	0	0	0	0	0.01092	7682	Q13434	X:+:40834485-40836005	MKRN4P	makorin ring finger protein 4, pseudogene [Source:HGNC Symbol;Acc:HGNC:7115]
ENSG00000238221	0.06969	0.08469	0	0.16923	0.11905	0.15446	0.26463	0.28305	0.12673	0.29896	-	-	6:+:7276031-7298872	AL139095.4	-
ENSG00000224777	0.00929	0	0	0.02005	0	0	0.12225	0.01006	0	0	390028	-	11:-:86649-87586	OR4F2P	olfactory receptor family 4 subfamily F member 2 pseudogene [Source:HGNC Symbol;Acc:HGNC:8299]
ENSG00000156873	8.64662	12.6726	6.6618	6.93652	9.91386	6.43841	7.32687	8.80164	7.36309	6.95299	5261	P15735	16:+:30748270-30761176	PHKG2	phosphorylase kinase catalytic subunit gamma 2 [Source:HGNC Symbol;Acc:HGNC:8931]
ENSG00000261181	0.06753	0	0.17002	0	0.88994	0	0.20514	0.07314	0	0	-	-	16:-:16394912-16398594	AC136619.1	-
ENSG00000261183	4.05697	14.286	7.46304	2.29925	10.8238	10.7628	4.84843	6.81537	4.87302	2.60058	102724362	-	15:-:40835808-40844387	SPINT1-AS1	SPINT1 antisense RNA 1
ENSG00000203786	0.20975	0.01359	0	0	0	0.04132	0.00708	0	0	3.39575	448834	Q5T749	1:+:152759561-152762052	KPRP	keratinocyte proline rich protein [Source:HGNC Symbol;Acc:HGNC:31823]
ENSG00000156876	2.55514	4.20468	2.04305	2.9943	2.81965	3.77422	4.57491	4.60106	3.18369	2.13674	163786	Q6UVJ0	1:-:100083563-100132955	SASS6	SAS-6 centriolar assembly protein [Source:HGNC Symbol;Acc:HGNC:25403]
ENSG00000156875	16.0793	20.3741	8.00984	14.6539	17.8487	39.1617	16.1976	34.1234	22.979	12.0433	64645	Q96MC6	1:+:100038097-100083377	MFSD14A	major facilitator superfamily domain containing 14A [Source:HGNC Symbol;Acc:HGNC:23363]
ENSG00000261187	0.79824	1.02226	0.29372	0.72067	0.56942	0.688	0.51295	0.42395	0.32699	0.38047	-	-	15:-:72465128-72466262	AC079322.1	-
ENSG00000112818	1.51137	0.17052	0.23846	0.39753	0.56502	0.04607	0.38778	0.31977	0.08201	0.20064	4224	Q16819	6:+:46793390-46839782	MEP1A	meprin A subunit alpha [Source:HGNC Symbol;Acc:HGNC:7015]
ENSG00000280217	0.05193	0	0	0.02802	0	0.07673	0	0.05624	0.08994	0.02063	-	-	12:+:131235511-131237523	AC126564.1	-
ENSG00000280216	1.13723	0.37548	0.43217	1.59785	0.25135	2.5997	0.58663	0.34858	1.89512	0.16363	-	-	22:+:39379610-39380015	AL022326.2	-
ENSG00000181374	2.94822	2.94576	1.41233	9.65597	0.95931	1.56295	2.91274	5.85386	4.24411	20.4342	6357	Q99616	17:+:34356452-34358610	CCL13	C-C motif chemokine ligand 13 [Source:HGNC Symbol;Acc:HGNC:10611]
ENSG00000280213	2.3218	2.28302	1.45161	3.57595	1.19697	3.2876	4.58445	1.43017	2.11347	1.14353	100113386	-	20:+:63953384-63956985	UCKL1-AS1	UCKL1 antisense RNA 1 [Source:HGNC Symbol;Acc:HGNC:31967]
ENSG00000172687	5.17564	14.1903	2.15673	2.59304	1.76176	3.32917	5.27462	6.53799	3.91518	1.81826	148203	Q8NE65,M0R3I0,M0R0N2,M0R024,E9PE46	19:+:21358930-21379302	ZNF738	zinc finger protein 738 [Source:HGNC Symbol;Acc:HGNC:32469]
ENSG00000181378	0.2733	0.10467	0.56212	0.81783	0.34682	0	0.46542	0.10943	0.00344	0.02526	255101	Q6ZU64	2:-:219002846-219041527	CFAP65	cilia and flagella associated protein 65 [Source:HGNC Symbol;Acc:HGNC:25325]
ENSG00000182931	0.22125	0.08066	0.19495	0.05969	0.26997	0.08172	0.028	0	0.05747	0	280664	Q8IUB3	20:-:45684653-45705019	WFDC10B	WAP four-disulfide core domain 10B [Source:HGNC Symbol;Acc:HGNC:20479]
ENSG00000112812	0.82669	1.59775	0.36817	1.06104	0.63176	1.80382	0.59864	1.62837	0.83675	0.9058	10279	Q9NQE7	6:+:27247701-27256624	PRSS16	serine protease 16 [Source:HGNC Symbol;Acc:HGNC:9480]
ENSG00000280219	0.04737	0.0293	0.04011	0.05112	0.01681	0.1824	0.08394	0.03731	0.45416	0.11289	-	-	4:+:147487971-147496062	AC093908.1	-
ENSG00000182934	38.0178	22.1777	43.3764	44.7328	26.877	25.7248	34.9332	64.1492	33.1515	38.5009	6734	P08240	11:-:126262919-126269144	SRPRA	SRP receptor alpha subunit [Source:HGNC Symbol;Acc:HGNC:11307]
ENSG00000239793	0.10371	0	0	0	0.13498	0	0	0	0	0	-	-	4:+:78768499-78768750	AC098818.1	-
ENSG00000238137	0.16344	0	0.09876	0	0	0.0161	0	0	0.01698	0	391160	-	1:+:211442274-211442806	ARPC3P2	actin related protein 2/3 complex subunit 3 pseudogene 2 [Source:HGNC Symbol;Acc:HGNC:39431]
ENSG00000064195	1.59472	0.10294	0.2068	0.06926	0.23178	2.93939	0.05848	3.70099	0.73349	0.85033	1747	O60479	17:-:49990005-49995224	DLX3	distal-less homeobox 3 [Source:HGNC Symbol;Acc:HGNC:2916]
ENSG00000227245	0.05135	0	0	0	0	0	0	0.12975	0	0	-	-	3:+:43087479-43088068	AC092042.1	-
ENSG00000259946	0	0	0	0	0	0	0	0	0.02	0.01835	-	-	1:-:97967005-97968814	BX005019.1	-
ENSG00000064199	1.19669	0.85911	1.6265	1.46853	1.34625	0.9084	1.47443	1.22717	0.74085	0.86156	53340	Q15506	11:+:124673798-124697518	SPA17	sperm autoantigenic protein 17 [Source:HGNC Symbol;Acc:HGNC:11210]
ENSG00000086758	14.8899	9.42609	12.3432	16.2585	12.4319	13.0894	21.0038	18.3916	18.842	8.38375	10075	A0A024R9W5	X:-:53532096-53686729	HUWE1	HECT, UBA and WWE domain containing 1, E3 ubiquitin protein ligase [Source:HGNC Symbol;Acc:HGNC:30892]
ENSG00000274093	0	0	0	0	0.15785	0.17919	0.08187	0.08756	0.12601	0.03854	-	-	16:+:69632141-69632571	AC009032.1	-
ENSG00000231856	1.31256	0.70318	0.56852	1.18809	0.77152	0.53871	0.47518	0.36685	0.5756	0.57852	-	-	13:+:51803838-51813832	AL162377.1	-
ENSG00000120210	0.03862	0.04505	0	0.04167	0	0.03043	0.05474	0.12546	0.04815	0.0589	11172	Q9Y581	9:-:5131979-5185668	INSL6	insulin like 6 [Source:HGNC Symbol;Acc:HGNC:6089]
ENSG00000260859	0.10052	0	0	0.07232	0	0	0.03393	0	0	0.06388	-	-	16:+:84828263-84829242	AC025280.1	-
ENSG00000260858	0	0	0	0	0	0	0	0	0.01955	0	-	-	16:-:84255270-84261049	AC010551.3	-
ENSG00000260855	0.12044	1.3611	0.12634	0.16789	0.07593	0.35096	0.20579	0.37772	0.04171	0.08611	-	-	1:+:246772301-246775772	AL591848.4	-
ENSG00000260851	0.05167	0	0.07285	0.02231	0.04035	0.09161	0.02093	0	0	0.09851	-	-	16:-:66469812-66517312	AC010542.3	-
ENSG00000260853	3.90107	3.26508	2.22538	5.74271	2.02474	3.66191	5.0972	3.02401	3.49811	3.52102	-	-	16:-:28956687-28966883	AC109460.2	-
ENSG00000260852	1.75952	4.94939	0.43299	1.60148	1.14935	3.13403	3.34002	1.70979	1.4617	1.07195	283932	Q494R0	16:-:30919319-30923269	FBXL19-AS1	FBXL19 antisense RNA 1 (head to head)
ENSG00000169660	24.8839	18.2045	15.6082	19.3545	20.2663	9.1159	12.4421	16.6113	17.1292	13.1397	284004	Q8WVB3	17:+:82418318-82442645	HEXDC	hexosaminidase D [Source:HGNC Symbol;Acc:HGNC:26307]
ENSG00000169662	0	0	0	0	0	0	0.0977	0	0	0	728468	-	22:-:21290760-21294586	BCRP6	breakpoint cluster region pseudogene 6 [Source:HGNC Symbol;Acc:HGNC:39074]
ENSG00000261728	0.04661	0	0	0.0503	0	0	0	0	0	0	-	-	13:-:34925834-34928076	AL138690.1	-
ENSG00000156299	1.658	1.39497	0.47501	2.92992	2.67869	4.52706	4.03537	2.24611	4.01622	3.91253	7074	Q13009	21:-:31118416-31559977	TIAM1	T cell lymphoma invasion and metastasis 1 [Source:HGNC Symbol;Acc:HGNC:11805]
ENSG00000156298	8.16256	3.36039	4.68832	19.9888	2.52383	2.39499	9.70893	1.21046	1.3447	1.71429	7102	P41732	X:+:38561370-38688920	TSPAN7	tetraspanin 7 [Source:HGNC Symbol;Acc:HGNC:11854]
ENSG00000169668	0.13754	0.21612	0.31085	0.13981	0.36376	0.1859	0.18624	0.11086	0.15123	0.16466	400892	-	22:+:21103016-21122285	BCRP2	breakpoint cluster region pseudogene 2 [Source:HGNC Symbol;Acc:HGNC:1015]
ENSG00000261727	0	0	0	0	0	0	0	0	0.16458	0	-	-	16:-:32008438-32084785	AC142381.4	-
ENSG00000261722	0	0	0	0.0842	0	0	0.05266	0	0	0	-	-	16:-:79212711-79229453	AC092376.1	-
ENSG00000261723	0.18062	0.09455	0	0.05998	0.14919	0.16423	0.19696	0.25581	0.14437	0.05298	-	-	16:+:23605841-23624107	AC008870.4	-
ENSG00000168398	1.73341	1.01827	0.78438	0.91752	0.72678	1.57331	1.16112	1.01861	4.53723	3.2235	624	P30411	14:+:96204679-96244166	BDKRB2	bradykinin receptor B2 [Source:HGNC Symbol;Acc:HGNC:1030]
ENSG00000261038	0	0	0	0	0	0	0.24131	0	0	0	-	-	6:-:92387841-92388827	AL133457.1	-
ENSG00000168393	16.2716	27.8881	21.6371	15.6276	42.3183	19.2664	16.9081	24.0511	12.5199	14.5421	1841	Q6FGU2	2:-:241675742-241686991	DTYMK	deoxythymidylate kinase [Source:HGNC Symbol;Acc:HGNC:3061]
ENSG00000269533	0.0432	0	0.0145	0.1554	0.03514	0.19857	0.10206	0.09357	0.12718	0.12354	-	-	19:+:57389884-57419994	AC003002.3	-
ENSG00000168397	14.0858	16.6408	15.4723	13.1425	15.5397	18.5416	10.9367	19.6103	14.9198	11.2044	23192	Q9Y4P1	2:+:241637213-241673857	ATG4B	autophagy related 4B cysteine peptidase [Source:HGNC Symbol;Acc:HGNC:20790]
ENSG00000269534	0.40579	0.6463	0.21737	0.54976	0.2107	0.90149	0.38467	0.52364	0.63696	0.31275	-	-	19:+:48118432-48127706	AC011466.3	-
ENSG00000168395	8.38466	13.8267	7.47057	7.6487	6.78969	13.5764	7.03009	9.21143	6.42876	5.62264	84289	Q8WYH8	2:+:241687085-241729478	ING5	inhibitor of growth family member 5 [Source:HGNC Symbol;Acc:HGNC:19421]
ENSG00000168394	104.253	62.0294	53.2147	87.1174	71.7036	69.0168	136.446	55.9419	71.1687	122.532	6890	A0A0S2Z5A6	6:-:32845209-32853978	TAP1	transporter 1, ATP binding cassette subfamily B member [Source:HGNC Symbol;Acc:HGNC:43]
ENSG00000197822	0.79758	0.16785	0.1051	1.04991	0.12578	1.37709	0.59886	0.62239	0.06025	1.36094	100506658	Q16625	5:+:69492292-69558104	OCLN	occludin [Source:HGNC Symbol;Acc:HGNC:8104]
ENSG00000228089	0	0	0	0	0	0	0	0	0	0.07725	100506715	-	X:-:131803312-131803741	PNKDP1	PNKD pseudogene 1 [Source:HGNC Symbol;Acc:HGNC:49628]
ENSG00000197826	0.05253	0	0.14498	0.30654	0.08166	0	0.09455	0.05057	0	0.04636	255119	Q6V702	4:+:80335720-80963756	C4orf22	chromosome 4 open reading frame 22 [Source:HGNC Symbol;Acc:HGNC:28554]
ENSG00000259943	6.55206	6.68841	3.1881	3.44105	3.06273	7.2224	3.39451	3.11028	2.5846	2.96395	-	-	1:-:40256427-40257967	AL050341.2	-
ENSG00000256591	0.51074	0.51116	0.47585	0.50997	0.38777	0.66851	0.44211	0.46409	1.01447	0.39524	-	-	11:+:61429220-61485822	AP003108.2	-
ENSG00000180425	5.82881	3.91737	2.26193	4.25922	2.0922	3.68875	1.89396	1.54179	1.3806	2.64249	54494	Q6IPW1	11:-:114391443-114400511	C11orf71	chromosome 11 open reading frame 71
ENSG00000228081	0	0	0	0	0	0	0	0	0.05001	0	-	-	1:+:209173014-209173375	AC092810.2	-
ENSG00000180423	2.18935	1.71481	1.26882	1.45867	1.49505	2.60786	2.54163	1.39291	2.2987	1.51926	283254	Q96MB7	11:-:46602861-46617909	HARBI1	harbinger transposase derived 1 [Source:HGNC Symbol;Acc:HGNC:26522]
ENSG00000180422	0.54104	0.27795	0.0598	0.22549	0.12452	0.14298	0.1982	0.04049	0.09827	0.21804	283860	Q8N9R0	16:+:89159146-89164245	LINC00304	long intergenic non-protein coding RNA 304
ENSG00000228084	0.0798	0.36204	0.18751	0.20096	0.32458	0.19651	0.41749	0.56177	0.30404	0.16482	-	-	1:-:99968383-99969864	AC118553.1	-
ENSG00000281162	2.4563	0.04851	1.24251	0.85182	10.5142	4.3587	2.45963	0.52812	1.17598	3.75116	100506328	-	2:+:101962056-101987167	LINC01127	long intergenic non-protein coding RNA 1127 [Source:HGNC Symbol;Acc:HGNC:49292]
ENSG00000103152	28.7834	34.3708	31.2362	23.1396	27.1859	16.5113	26.4688	15.8706	22.3438	25.5433	4350	Q1W6H1	16:+:77007-85853	MPG	N-methylpurine DNA glycosylase [Source:HGNC Symbol;Acc:HGNC:7211]
ENSG00000103150	1.33145	2.22089	0.94998	1.31886	0.57461	1.22549	0.80128	0.64511	0.73207	0.96554	23417	O95822	16:+:83899126-83927026	MLYCD	malonyl-CoA decarboxylase [Source:HGNC Symbol;Acc:HGNC:7150]
ENSG00000123500	1.0022	0.66359	1.69896	1.71481	3.16668	4.94943	3.29637	0.92965	86.9734	5.66904	1300	Q03692	6:-:116118923-116158747	COL10A1	collagen type X alpha 1 chain [Source:HGNC Symbol;Acc:HGNC:2185]
ENSG00000123505	13.7027	5.268	3.50194	5.92851	3.3062	8.73987	7.63487	10.4392	4.99037	14.5159	262	B4DZ60	6:+:110874770-110895713	AMD1	adenosylmethionine decarboxylase 1 [Source:HGNC Symbol;Acc:HGNC:457]
ENSG00000151475	0	0.0184	0	0	0	0	0	0	0.01475	0	83447	Q9H0C2	4:+:127730378-127774299	SLC25A31	solute carrier family 25 member 31 [Source:HGNC Symbol;Acc:HGNC:25319]
ENSG00000218976	0.09945	0.02578	0	0.01431	0	0.07184	0.13426	0	0.13778	0	-	-	6:-:18366736-18368644	AL138725.1	-
ENSG00000156127	47.1137	16.5579	35.808	24.2626	41.8774	5.63026	17.2372	17.9745	21.8263	32.1077	10538	Q16520	14:+:75522425-75547015	BATF	basic leucine zipper ATF-like transcription factor [Source:HGNC Symbol;Acc:HGNC:958]
ENSG00000153187	20.4888	25.2676	15.438	22.0471	17.4256	35.1901	29.7839	21.4947	17.7224	15.0817	3192	Q96BA7	1:-:244840638-244864560	HNRNPU	heterogeneous nuclear ribonucleoprotein U [Source:HGNC Symbol;Acc:HGNC:5048]
ENSG00000229979	0.066	0	0	0.28491	0	0	0.13365	0	0	0.15728	-	-	X:-:153052150-153052413	AC243428.1	-
ENSG00000230107	2.55865	2.443	2.45398	2.3669	4.54929	1.60521	3.83997	0.77525	3.51318	1.01628	-	-	22:+:42438023-42446195	AL022316.1	-
ENSG00000230202	167.468	236.204	132.89	121.927	167.459	67.5446	239.734	111.427	94.4346	85.7424	-	-	6:+:117998975-117999448	AL450405.1	-
ENSG00000176009	0.08257	1.15061	0.05544	0.47529	0	0.05423	0.11148	0.11924	0.0286	0.0656	56676	Q9NQ33	11:-:8937579-8938211	ASCL3	achaete-scute family bHLH transcription factor 3 [Source:HGNC Symbol;Acc:HGNC:740]
ENSG00000142515	0	0.46188	0	0	0	0	0	0	0	0	354	Q546G3	19:+:50854915-50860764	KLK3	kallikrein related peptidase 3 [Source:HGNC Symbol;Acc:HGNC:6364]
ENSG00000142513	0.21342	0.28922	0.37124	0.34201	0.26516	0.73261	0.33399	0.1541	0.168	0.1233	93650	Q9BZG2	19:+:50790415-50795224	ACP4	acid phosphatase 4 [Source:HGNC Symbol;Acc:HGNC:14376]
ENSG00000142512	23.025	8.2612	9.58877	18.4217	19.4822	2.61388	7.09637	5.03778	8.16825	7.0838	89790	Q96LC7	19:-:51410021-51417803	SIGLEC10	sialic acid binding Ig like lectin 10 [Source:HGNC Symbol;Acc:HGNC:15620]
ENSG00000233247	2.16595	3.12751	3.07936	2.69852	1.9744	2.90221	3.62844	6.65791	3.29313	1.92809	-	-	X:+:14244382-14244928	AC002524.1	-
ENSG00000230207	0.15703	0.54425	0.17188	0.16947	0.37321	0.17485	0.26961	0.2514	0.16316	0.21477	158345	-	9:-:7477045-7478320	RPL4P5	ribosomal protein L4 pseudogene 5 [Source:HGNC Symbol;Acc:HGNC:35699]
ENSG00000132535	4.27392	4.18884	5.08728	3.74864	1.64573	1.82345	3.34055	1.98517	5.61141	1.8875	1742	P78352	17:-:7189890-7219702	DLG4	discs large MAGUK scaffold protein 4 [Source:HGNC Symbol;Acc:HGNC:2903]
ENSG00000068745	14.999	11.2881	13.1688	11.3762	10.0719	9.44625	8.36158	8.10624	11.4808	11.3595	51447	Q9UHH9	3:-:48688003-48740353	IP6K2	inositol hexakisphosphate kinase 2 [Source:HGNC Symbol;Acc:HGNC:17313]
ENSG00000229255	0.43243	0	0	0.24307	0	0	0	0	0	0	-	-	1:-:248484245-248485484	AC138089.1	-
ENSG00000230109	0.1786	0	0	0	0.23245	0	0	0	0	0	-	-	10:-:21340233-21372950	AL158209.1	-
ENSG00000168538	6.18655	5.28355	2.12678	5.75444	3.06175	9.21725	7.82139	6.42886	5.91377	3.9027	60684	Q7Z392	4:+:183659267-183713594	TRAPPC11	trafficking protein particle complex 11 [Source:HGNC Symbol;Acc:HGNC:25751]
ENSG00000065717	3.06567	6.01727	3.98889	4.91514	1.03192	8.56837	1.30198	4.2852	6.93581	2.23961	7089	Q04725	19:-:2997638-3047635	TLE2	transducin like enhancer of split 2 [Source:HGNC Symbol;Acc:HGNC:11838]
ENSG00000163704	3.52754	2.40376	1.66372	2.1983	1.28454	1.11321	1.52058	1.79165	1.44087	1.26917	285368	Q5FWE3	3:-:9945542-9952394	PRRT3	proline rich transmembrane protein 3 [Source:HGNC Symbol;Acc:HGNC:26591]
ENSG00000184428	4.79604	8.60974	6.10607	3.40984	5.49103	4.34585	4.02779	6.34267	5.22797	4.04327	116447	E5KMK7	8:-:143304384-143359979	TOP1MT	DNA topoisomerase I mitochondrial [Source:HGNC Symbol;Acc:HGNC:29787]
ENSG00000163701	1.81274	0.9889	2.54408	1.00734	4.9303	3.79874	2.96553	3.2546	2.39463	4.62463	132014	Q8NFR9	3:+:9902612-9916402	IL17RE	interleukin 17 receptor E [Source:HGNC Symbol;Acc:HGNC:18439]
ENSG00000163703	6.95912	4.65148	3.43441	7.10739	9.96474	4.0657	5.37254	4.73993	6.67996	4.59624	78987	A0A024R2G1	3:+:9933822-9945413	CRELD1	cysteine rich with EGF like domains 1 [Source:HGNC Symbol;Acc:HGNC:14630]
ENSG00000163702	3.07208	3.83906	3.51498	4.19978	5.16977	4.8954	3.76745	3.26273	4.08934	5.00644	84818	Q8NAC3	3:+:9917074-9933630	IL17RC	interleukin 17 receptor C [Source:HGNC Symbol;Acc:HGNC:18358]
ENSG00000055950	10.9157	14.0227	11.4321	6.29159	15.506	3.99395	7.88052	8.96752	5.66223	6.00578	84545	Q8N983	10:-:100969458-100987515	MRPL43	mitochondrial ribosomal protein L43 [Source:HGNC Symbol;Acc:HGNC:14517]
[truncated: 39,532 more rows]
