# Supplementary material for: The key role of DLX6 in nasopharyngeal carcinoma: metastasis, angiogenesis and tumor immune mechanism
Source: Front Immunol. 2025 Mar 3;16:1522580. doi: 10.3389/fimmu.2025.1522580 (PMC11911523; doi:10.3389/fimmu.2025.1522580)
Supplement: Supplementary file 6 [file Table4.xlsx]

## Sheet: Sheet1
The clinical characteristics and immunohistochemistry scores of our samples
ID	Age	Gender	T	N	M	Stage	Group	metastasis	DXL6	CD8+(%)	CD8	CD1α	CD3	CD4	CD11b	CD20	CD57	CD163	DDR1	FOXP3	PD1	PDL1
1	61	male	4	3	0	IVA	tumor	No	10.5249	0.0139	2.1542	3.6807	11.6758	13.6245	5.5708	1.9738	51.0169	20.2565	21.8006	3.7806	69.5372	76.9447
2	59	male	2	1	0	II	tumor	No	9.845	0.0459	7.3341	3.1589	15.9724	10.2959	5.8699	2.4969	37.3796	30.0403	21.5359	4.4112	68.3825	76.5984
3	49	male	1	1	0	II	tumor	No	11.3855	0.1213	20.4863	4.7992	21.3877	16.8225	5.2854	4.3114	59.3185	39.9931	12.3142	7.4621	90.2809	90.6774
4	47	male	3	1	0	III	tumor	No	17.7289	0.0213	3.2871	2.6633	6.9693	4.2214	5.8249	2.5676	41.6031	19.6733	20.562	2.3107	73.1264	82.111
5	64	male	2	3	0	IVA	tumor	No	18.2804	0.0243	3.821	2.9329	11.9012	11.3324	8.3425	2.2788	53.353	29.9977	16.5333	5.404	73.6358	84.4081
6	51	male	3	1	0	III	tumor	No	17.1002	0.0057	0.9087	2.6121	3.0757	3.2117	4.6305	1.4062	37.6963	10.2714	16.198	1.9132	52.7595	66.4333
7	48	male	1	3	0	IVA	tumor	No	18.4912	0.0089	1.0827	8.3146	5.5026	1.8132	6.9834	4.7826	25.9384	14.6853	24.8843	1.4049	66.8057	74.0831
8	42	male	1	1	0	II	tumor	No	14.1305	0.029	4.1436	3.496	16.7157	5.2109	2.5563	3.5918	22.4371	10.4709	6.7825	0.6098	65.6359	74.2604
9	30	female	3	2	0	III	tumor	No	18.6396	0.0318	4.4606	3.62	9.2089	1.6525	2.8032	3.7284	24.3294	18.5638	6.4384	0.9702	62.5236	71.2668
10	54	male	3	1	0	III	tumor	No	15.0013	0.0116	1.5218	2.8356	5.6649	1.3097	2.8313	2.3376	19.0505	14.9413	6.996	0.146	45.2418	56.9323
11	55	male	1	0	0	I	tumor	No	18.5644	0.0213	2.8869	2.5767	5.5963	5.4843	1.3404	2.9213	14.2928	4.5142	3.5097	0.1896	42.0948	52.2219
12	50	female	4	3	1	IVb	tumor	Yes	19.0919	0.0107	1.4002	3.4165	2.3074	0.7137	7.5797	2.1046	26.0554	15.5852	23.5433	0.7986	39.9507	51.8438
13	45	male	4	3	0	IVa	tumor	No	17.6978	0.0489	6.5768	2.9036	1.5592	0.4561	45.1417	0.8211	37.969	6.6073	1.5638	0.2673	29.8857	40.5284
14	42	male	3	3	1	IVb	tumor	Yes	17.7538	0.0556	7.9829	7.3907	12.8233	4.8827	3.1207	3.3705	27.1963	15.2035	26.7263	0.8331	54.9056	62.7212
15	49	male	3	3	0	IVa	tumor	No	15.819	0.0534	7.5295	4.8779	14.356	7.4491	15.9489	3.1333	29.9474	33.1837	20.9614	1.0298	53.4409	61.8755
16	47	male	2	2	1	IVb	tumor	Yes	11.7933	0.0971	15.6798	3.1954	18.1366	27.59	11.0685	5.668	53.2862	40.6574	15.6576	9.161	91.4784	89.7312
17	56	male	4	2	0	IVa	tumor	No	5.9097	0.0063	0.9903	0.6793	2.8453	2.666	2.8114	0.3338	61.2457	96.3435	0.676	1.426	14.8412	28.4559
18	57	male	4	1	0	IVa	tumor	No	16.342	0.0184	3.0588	1.2177	4.2952	5.0846	10.1815	0.9408	33.8329	35.8554	8.3429	1.5926	46.0818	52.0011
19	50	female	3	1	0	III	tumor	No	7.9267	0.0428	7.0537	3.5623	8.3431	7.6044	4.1851	3.6353	36.9048	16.7181	25.128	6.1263	81.4128	83.7541
20	70	female	3	0	0	III	tumor	No	17.1219	0.0249	3.5192	7.0122	7.7677	10.2109	19.039	2.922	49.2773	19.4344	25.5788	4.4298	84.2582	79.8208
21	45	male	2	2	0	III	tumor	Yes	14.5972	0.0075	1.363	1.015	8.0889	5.4904	0.5614	0.3175	23.7077	16.1272	2.3043	3.5895	24.1912	30.9311
22	28	male	3	2	0	III	tumor	Yes	12.1967	0.003	0.5126	1.2193	1.4939	3.7883	0.2429	0.9346	40.0203	10.2169	1.9678	0.8286	52.2256	67.8728
23	54	male	1	2	0	III	tumor	No	10.2246	0.0152	2.3461	3.2348	9.3654	12.1158	1.3165	3.3916	39.2715	14.5009	7.0081	6.1452	92.2448	89.4769
24	46	male	3	2	0	III	tumor	No	13.0198	0.0294	4.4301	2.6368	12.3554	16.8086	5.5274	2.31	38.0993	26.1946	10.9908	2.6061	82.393	85.4557
25	65	male	4	1	0	IVA	tumor	NA	19.5877	0.0055	0.859	1.9699	1.9524	2.1068	1.2493	0.917	19.0438	7.723	2.5464	0.6529	44.0779	62.4702
26	63	male	2	1	0	II	tumor	No	8.9319	0.0221	3.1459	4.8565	12.4899	10.1464	12.7892	3.3379	37.3559	45.7195	14.703	5.6804	72.9769	76.3879
27	41	male	3	3	0	IVA	tumor	No	13.6995	0.0224	3.3575	22.7542	7.0007	10.5094	7.5559	2.5092	30.4698	26.3019	20.9462	3.0922	53.8654	56.0905
28	36	male	3	1	0	III	tumor	No	10.9281	0.0218	3.3483	3.4005	6.0785	3.9633	7.7507	4.0015	26.8391	25.1263	30.3379	4.7624	71.3638	70.4294
29	40	male	4	1	0	IVA	tumor	No	11.2025	0.0735	13.0983	4.3728	14.3107	20.8179	10.8028	2.8808	54.7674	44.5893	21.4414	6.4732	86.7397	84.2076
30	62	male	2	1	0	II	tumor	No	8.3413	0.0806	13.0337	6.0856	12.0952	22.0727	17.2543	3.2559	39.1746	44.993	32.2802	4.2849	80.5812	78.3255
31	55	female	3	2	0	III	tumor	No	11.5079	0.0182	2.7365	13.6926	6.5928	10.449	6.9152	3.1769	48.723	16.8186	28.1062	7.7347	94.5862	87.5957
32	59	male	2	3	1	IVb	tumor	NA	13.4377	0.0346	5.1722	2.5685	5.9879	6.553	9.4342	2.4263	49.678	22.3754	32.9345	3.8141	79.3914	74.6171
33	48	male	3	1	0	III	tumor	No	9.6977	0.0875	13.8806	11.0428	22.9725	28.0798	14.2598	2.9828	46.1023	21.9375	19.6779	6.5403	91.5485	83.9785
34	42	male	3	2	0	III	tumor	No	10.7949	0.0733	11.0961	2.9142	23.6639	19.897	6.4035	3.063	47.6833	32.1829	22.9906	3.3452	94.7708	87.3181
35	59	female	2	2	0	III	tumor	No	16.18	0.0496	8.0008	4.1983	15.2238	12.5816	6.2556	3.2004	50.059	23.882	17.497	3.678	84.7866	79.5176
36	43	female	4	1	0	IVA	tumor	No	11.1339	0.046	6.9588	3.3031	15.1908	12.1427	7.7427	2.0706	42.3507	29.5183	11.3922	2.2719	75.0131	74.5244
37	38	male	3	0	0	III	tumor	No	17.4325	0.0073	1.1179	3.9027	4.5381	2.365	13.7726	4.0137	29.6173	11.7848	12.7658	1.883	86.0424	82.7832
38	36	male	3	2	0	III	tumor	No	17.09	0.035	5.5108	2.144	11.9861	9.2404	6.7377	3.0449	35.5955	38.8098	14.5456	3.0731	85.821	81.9468
39	70	female	3	1	0	III	tumor	No	14.7974	0.0116	1.8137	3.1293	4.835	4.6012	2.5609	3.6953	30.9774	23.4669	21.0711	1.1569	85.3168	85.6421
40	56	male	3	1	0	III	tumor	No	8.2924	0.1536	23.475	6.5336	22.3442	16.0602	11.0364	2.5605	42.0139	46.3404	18.7476	6.171	79.0823	77.1081
41	39	male	4	2	0	IVA	tumor	No	5.8424	0.0922	14.4612	3.7667	16.5209	27.6918	29.7508	3.8911	29.921	37.1013	22.2399	5.0136	60.578	59.3221
42	47	male	3	1	0	III	tumor	No	8.6402	0.0904	13.9464	4.1078	19.0186	26.9565	21.951	4.6259	37.0612	31.4639	28.2342	5.5838	77.8415	75.7241
43	62	male	4	0	0	IVA	tumor	No	7.5551	0.0777	13.4346	3.6663	16.2849	25.1557	18.9598	3.6705	37.5147	39.6075	28.5084	4.4241	75.3169	75.0766
44	34	male	1	1	0	II	tumor	No	7.4091	0.0393	6.3231	8.7453	9.4877	12.6071	11.216	4.7253	36.8667	22.6009	34.9064	5.6704	90.7318	83.6076
45	48	male	1	2	0	III	tumor	No	8.969	0.1238	21.4824	2.3245	17.5806	11.4273	NA	3.1465	51.487	39.2474	18.8481	5.3623	89.8353	80.6228
46	64	male	3	1	0	III	tumor	No	8.288	0.0432	7.6372	5.9836	5.4587	5.6772	10.0004	5.154	34.7298	12.3377	31.0761	2.7228	83.4794	78.3195
47	43	male	3	1	0	III	tumor	No	6.1404	0.1223	19.6496	3.1838	26.3626	42.466	14.2406	2.7743	45.5672	36.0183	20.1358	5.8751	83.8048	76.3
48	35	male	1	1	0	II	tumor	No	8.7921	0.0985	15.5543	3.0869	25.0331	28.0303	21.4602	5.5604	39.4874	32.5804	31.0537	4.515	89.922	81.6392
49	59	male	1	1	0	II	tumor	No	11.2597	0.0509	8.5353	3.3076	23.4275	23.268	4.5739	4.2666	39.6148	14.9234	14.5351	5.4764	94.1494	87.2201
50	43	male	1	3	0	IVA	tumor	No	10.2597	0.0055	0.7333	2.5298	7.6339	1.9067	2.2398	2.4482	40.9332	23.1426	6.3492	2.8032	87.7051	82.3732
51	16	male	4	2	0	IVA	tumor	No	16.4352	0.0434	6.4322	2.7251	16.6937	3.3587	2.6188	3.5199	27.1799	31.8214	9.0994	0.788	84.2725	80.4579
52	48	male	3	3	1	IVb	tumor	Yes	19.0659	0.0207	2.7763	1.8569	2.1889	0.7579	23.5194	2.2552	29.6741	20.0038	3.7003	0.3016	62.5531	67.1332
53	54	female	1	1	0	II	tumor	No	9.6573	0.024	3.57	2.0316	8.0357	17.541	3.473	3.0974	20.8983	NA	8.7066	1.5271	69.4677	73.2737
54	40	male	3	3	0	IVA	tumor	No	8.8603	0.0752	11.5862	4.6499	19.5781	14.9102	19.2375	NA	34.5788	34.4127	35.8604	11.6753	89.107	81.0142
55	39	male	2	1	0	II	tumor	No	6.0279	0.055	8.7277	3.9377	16.1591	14.442	20.1736	3.6987	33.3851	20.3145	21.658	5.9346	72.0242	68.9802
56	47	female	3	3	0	IVA	tumor	No	10.5407	0.0294	4.6349	2.8368	5.0821	3.3325	23.1576	2.8343	32.4238	23.3215	16.731	2.2223	70.7166	70.9498
57	41	male	3	3	0	IVA	tumor	No	14.036	0.0472	6.4332	1.5939	1.4739	0.3179	50.2652	1.3447	35.5348	15.5293	11.1707	0.5281	54.4226	52.9913
58	68	male	2	1	0	II	tumor	No	10.5185	0.1189	20.4046	4.1793	23.4619	32.0703	8.6873	2.6152	59.9304	50.672	25.5201	5.1448	96.6333	88.8174
59	36	male	3	3	0	IVA	tumor	No	8.1811	0.161	25.6513	3.1222	20.3945	34.9651	NA	2.4927	43.7374	36.8671	25.6062	4.2422	92.8521	80.9151
60	53	female	3	2	0	III	tumor	No	16.2991	0.06	8.2984	1.1164	5.0966	2.4887	32.8833	0.4793	41.7846	39.9589	13.1708	1.0129	54.0358	45.45
61	61	male	3	1	0	III	tumor	No	8.8469	0.0373	6.0714	2.884	20.7573	30.7166	12.8448	2.5011	46.4723	29.8813	21.3957	3.7295	86.659	77.792
62	53	female	4	1	0	IVA	tumor	No	11.1848	0.0481	8.0444	4.5428	19.426	22.8566	10.146	1.9191	52.5621	33.6556	15.9025	2.9714	81.6071	74.5791
63	56	female	3	1	0	III	tumor	No	8.7923	0.0053	0.8611	2.4727	3.1537	5.208	5.9733	3.1099	28.0445	5.8345	39.6689	2.5366	82.1804	76.0914
64	57	male	3	2	0	III	tumor	No	12.5955	0.0445	7.0472	2.0967	16.9975	12.6424	7.0872	2.0338	40.5932	35.917	15.8627	1.7094	68.6882	69.3861
65	44	male	3	0	0	III	tumor	No	12.5917	0.0081	1.0974	1.8612	12.811	1.1831	9.1379	1.552	31.4844	25.0308	4.1493	0.9066	50.3698	54.8342
66	49	male	1	1	0	II	tumor	No	14.3597	0.0249	3.7636	2.436	8.9203	7.3074	5.8653	2.6773	23.831	33.0361	16.6835	1.6633	61.4253	65.8324
67	50	male	2	2	0	III	tumor	No	10.381	0.0025	0.3596	3.6119	2.4709	2.0737	1.4939	2.5592	19.8361	NA	6.1858	2.0904	60.9645	75.6512
68	51	male	4	1	0	IVA	tumor	No	5.4509	0.0544	8.989	3.1745	10.4545	6.4196	10.3371	3.7984	23.452	21.9557	20.6884	9.8547	72.6945	68.964
69	34	male	3	3	0	IVA	tumor	No	10.2402	0.0156	2.3888	4.3997	6.1957	5.1245	5.9748	2.5035	31.4093	19.2134	23.1883	6.2837	56.2709	59.3422
70	34	male	1	1	0	II	tumor	Yes	12.5822	0.0139	1.9998	1.58	2.0051	0.4088	20.1416	1.5523	27.7594	22.092	21.8106	0.8886	49.7681	50.6067
71	49	female	2	1	0	II	tumor	No	6.8328	0.1552	26.1568	3.0422	22.7317	30.6683	19.5447	3.0877	28.9893	40.0756	31.4758	6.052	80.4184	73.9345
72	31	male	3	3	0	IVA	tumor	No	13.1597	0.0773	12.7304	7.6882	11.6797	10.0346	22.2431	3.0817	36.9668	35.5416	34.6492	4.0754	82.7989	78.5536
73	27	male	3	1	0	III	tumor	No	4.9596	0.1047	16.7776	2.4293	13.4271	6.5028	7.5409	2.8854	27.8331	38.0981	17.1263	3.5218	77.4812	69.0552
74	65	male	3	3	0	IVA	tumor	No	8.8307	0.02	3.3651	2.278	3.7687	2.9262	4.4303	2.5928	25.1433	12.3043	49.8636	1.5717	79.4388	69.0044
75	50	male	4	0	0	IVA	tumor	No	10.2742	0.0693	12.0515	2.1521	20.9347	13.731	3.6256	1.6421	60.8001	43.7692	8.5836	2.8758	82.0035	78.0354
76	59	male	1	0	0	I	tumor	No	10.2054	0.0647	10.376	7.3174	19.0247	19.5157	11.9719	3.0224	33.0028	30.5579	31.4204	2.4338	76.1868	67.5712
77	53	male	2	2	0	III	tumor	No	16.8558	0.0431	6.7346	3.7773	13.1293	14.4906	11.0849	2.3304	33.216	28.7694	23.8105	4.9736	74.0884	71.2988
78	73	male	3	3	0	IVA	tumor	No	14.0016	0.009	1.307	2.46585	4.3363	4.2444	4.6163	2.7239	45.7166	26.6245	21.5672	1.5699	72.862	76.6707
79	74	male	4	0	0	IVA	tumor	NA	12.7801	0.0246	3.8919	2.478	8.4843	4.1678	4.5323	2.0767	25.5969	37.6319	31.8821	1.3552	59.082	62.0205
80	46	female	1	2	0	III	tumor	No	12.297	0.0189	2.9821	2.4461	5.0411	2.3962	3.1723	2.6571	22.9809	13.2916	30.4544	1.0197	66.486	74.8154
81	31	male	3	1	0	III	tumor	No	13.6562	0.0113	1.7957	2.3467	5.3893	4.5845	2.8195	3.1309	19.5494	10.4668	21.4477	1.8492	69.4753	77.817
82	47	male	1	2	0	III	tumor	No	13.2677	0.1141	16.0548	2.2956	3.2921	1.7582	54.7961	2.1795	29.5891	44.3168	11.1317	2.7786	52.1136	52.497
83	36	male	1	3	0	IVA	tumor	No	7.7352	0.083	13.4172	2.9329	16.451	25.0244	11.7395	3.0653	32.3037	33.433	10.4099	3.0248	60.505	68.6604
84	59	female	4	1	0	IVA	tumor	No	14.826	0.0723	11.5628	4.4364	11.4076	15.6085	6.0713	4.6524	37.5522	34.0401	19.3379	5.1841	67.0628	70.1204
85	35	male	3	2	0	III	tumor	No	11.5676	0.1358	21.0275	2.9499	16.6773	11.7147	24.5039	3.0037	30.2832	61.7732	32.064	5.1644	66.2349	67.0389
86	49	female	2	2	0	III	tumor	No	11.424	0.0695	11.1356	3.1707	12.7027	14.1	13.7344	2.7328	27.3893	23.4701	29.2953	4.3683	67.4683	65.6332
87	51	male	3	2	0	III	tumor	No	14.2539	0.0488	7.7969	3.2972	8.1921	8.5355	19.1515	3.2427	25.8145	23.2602	27.7134	3.2528	69.2133	69.1933
88	32	male	3	2	0	III	tumor	No	17.1928	0.1233	19.3758	8.5776	13.2592	15.0174	12.5773	2.9168	29.0521	38.0337	22.0267	3.7782	56.9986	64.4603
89	32	male	3	1	0	III	tumor	No	14.1915	0.1189	18.9832	3.7914	21.3346	33.344	12.1339	3.2968	21.3291	20.2548	19.0418	5.0078	64.7167	70.5516
90	45	female	3	2	0	III	tumor	No	20.1727	0.0206	3.327	4.8324	3.2295	5.1476	7.1685	3.5586	29.0099	10.8337	22.0525	1.1188	65.0588	72.7245
91	60	male	3	3	1	IVb	tumor	Yes	14.3405	0.0349	5.6727	2.4948	5.5859	4.6966	10.5943	2.8586	18.2254	22.9877	38.6221	0.7368	55.7762	62.7766
92	58	male	4	3	0	IVA	tumor	No	17.0609	0.0848	13.4846	4.1843	13.9793	10.8325	6.7221	3.1933	24.5303	25.5001	20.8991	2.9403	66.1421	71.1258
93	65	male	3	3	0	IVA	tumor	NA	20.247	0.0296	4.2853	3.486	7.0607	4.6376	9.2658	2.7779	20.9	25.4891	21.9802	2.2664	58.6977	65.6565
94	46	male	2	1	0	II	tumor	No	16.7535	0.0045	0.7094	2.2419	0.9553	0.6075	4.3118	1.7314	19.0147	6.7893	20.153	0.5235	55.1786	63.3384
95	62	male	3	0	0	III	tumor	No	17.7608	0.0351	4.7995	3.4529	4.1079	3.3953	6.0401	2.9256	14.3818	10.907	6.5158	2.5376	62.9535	77.5522
96	39	female	4	1	0	IVA	tumor	No	10.7611	0.0934	15.3115	4.4883	19.4349	9.4408	12.8776	3.7139	14.1763	15.3665	24.1964	6.6474	68.0116	76.6745
98	53	male	3	1	0	III	tumor	NA	12.5601	0.0415	6.0673	4.2302	4.0502	6.3964	12.3539	3.773	26.5371	36.8879	25.8367	2.1045	64.9649	69.2709
101	51	male	4	2	1	IVb	tumor	Yes	12.1237	0.1192	19.0603	3.9783	21.6447	11.0056	9.5007	3.1377	27.8118	35.8951	19.4746	5.6206	78.5585	82.7506
102	48	female	4	1	1	IVb	tumor	Yes	15.3296	0.1061	15.7744	2.594	10.1228	5.5497	27.2538	2.9405	36.482	60.006	16.5974	4.8566	75.3015	83.0942
103	56	male	1	0	0	I	tumor	Yes	15.4526	0.0784	11.8416	6.1006	12.5038	11.7106	9.7555	3.1095	32.4048	34.0082	19.0162	6.6768	83.2059	92.6194
104	35	male	1	3	0	IVA	tumor	No	14.7276	0.1105	17.892	7.1799	18.0571	22.7723	15.394	4.2979	20.6018	19.1677	17.4931	6.6324	70.0549	78.1145
105	59	female	3	1	0	III	tumor	No	13.1475	0.1002	16.243	4.5195	21.8755	30.7853	14.7832	2.9991	23.1664	37.9505	15.942	4.9916	59.4717	75.199
106	56	female	2	0	0	II	tumor	No	14.7924	0.1192	18.7662	3.2659	14.0227	18.7085	15.5471	3.2012	14.1531	28.356	19.8062	3.8101	66.5799	69.8934
107	NA	NA	NA	NA	NA	NA	normal	NA	4.2904	NA	NA	NA	NA	NA	NA	NA	NA	NA	NA	NA	NA	NA
108	NA	NA	NA	NA	NA	NA	normal	NA	6.3728	NA	NA	NA	NA	NA	NA	NA	NA	NA	NA	NA	NA	NA
109	NA	NA	NA	NA	NA	NA	normal	NA	5.9818	NA	NA	NA	NA	NA	NA	NA	NA	NA	NA	NA	NA	NA
110	NA	NA	NA	NA	NA	NA	normal	NA	6.2347	NA	NA	NA	NA	NA	NA	NA	NA	NA	NA	NA	NA	NA
111	NA	NA	NA	NA	NA	NA	normal	NA	8.1483	NA	NA	NA	NA	NA	NA	NA	NA	NA	NA	NA	NA	NA
112	NA	NA	NA	NA	NA	NA	normal	NA	8.4367	NA	NA	NA	NA	NA	NA	NA	NA	NA	NA	NA	NA	NA
113	NA	NA	NA	NA	NA	NA	normal	NA	15.0865	NA	NA	NA	NA	NA	NA	NA	NA	NA	NA	NA	NA	NA
114	NA	NA	NA	NA	NA	NA	normal	NA	14.6877	NA	NA	NA	NA	NA	NA	NA	NA	NA	NA	NA	NA	NA
115	NA	NA	NA	NA	NA	NA	normal	NA	10.4294	NA	NA	NA	NA	NA	NA	NA	NA	NA	NA	NA	NA	NA
116	NA	NA	NA	NA	NA	NA	normal	NA	10.7718	NA	NA	NA	NA	NA	NA	NA	NA	NA	NA	NA	NA	NA
117	NA	NA	NA	NA	NA	NA	normal	NA	7.681	NA	NA	NA	NA	NA	NA	NA	NA	NA	NA	NA	NA	NA
118	NA	NA	NA	NA	NA	NA	normal	NA	7.4059	NA	NA	NA	NA	NA	NA	NA	NA	NA	NA	NA	NA	NA
119	NA	NA	NA	NA	NA	NA	normal	NA	8.7714	NA	NA	NA	NA	NA	NA	NA	NA	NA	NA	NA	NA	NA
120	NA	NA	NA	NA	NA	NA	normal	NA	7.6437	NA	NA	NA	NA	NA	NA	NA	NA	NA	NA	NA	NA	NA
121	NA	NA	NA	NA	NA	NA	normal	NA	6.0913	NA	NA	NA	NA	NA	NA	NA	NA	NA	NA	NA	NA	NA
122	NA	NA	NA	NA	NA	NA	normal	NA	6.3591	NA	NA	NA	NA	NA	NA	NA	NA	NA	NA	NA	NA	NA
123	NA	NA	NA	NA	NA	NA	normal	NA	8.0441	NA	NA	NA	NA	NA	NA	NA	NA	NA	NA	NA	NA	NA
