# Supplementary material for: The key role of DLX6 in nasopharyngeal carcinoma: metastasis, angiogenesis and tumor immune mechanism
Source: Front Immunol. 2025 Mar 3;16:1522580. doi: 10.3389/fimmu.2025.1522580 (PMC11911523; doi:10.3389/fimmu.2025.1522580)
Supplement: Supplementary file 7 [file Table5.xls]

## Sheet: Sheet1
The appropriate antibodies of tissue sections
NO.	Antibody name	Description	Reactivity	Company	Product No.	Diluted
1	DLX6 Polyclonal antibody	rabbit polyclonal	Human DLX6	proteintech	23216-1-AP	1:1000
2	Anti -CD3 Rabbit pAb	rabbit polyclonal	Human CD3	Servicebio	GB13440	1:100
3	Anti -CD4 Mouse mAb	mouse monoclonal	Human CD4	Servicebio	GB13064-1	1:100
4	CD8 Monoclonal antibody	mouse monoclonal	Human CD8	proteintech	66868-1-Ig	1:2000
5	Anti -CD20 Mouse mAb	mouse monoclonal	Human CD20	Servicebio	GB14030	1:100
6	Anti -B3GAT1 Rabbit pAb	rabbit polyclonal	Human CD57	Servicebio	GB113461	1:200
7	Anti -CD163 Rabbit mAb	rabbit monoclonal	Human CD163	Servicebio	GB13340	1:400
8	Anti -FOXP3 Rabbit pAb	rabbit polyclonal	Human FOXP3	Servicebio	GB112325	1:200
9	Anti -PD1 Rabbit pAb	rabbit polyclonal	Human PD-1	Servicebio	GB11338-1	1：500
10	Anti -PD-L1 Rabbit pAb	rabbit polyclonal	Human PDL-1	Servicebio	GB11339A	1:600
